# Supplementary material for: Identification of Differentially Expressed Genes between Original Breast Cancer and Xenograft Using Machine Learning Algorithms
Source: Genes (Basel). 2018 Mar 12;9(3):155. doi: 10.3390/genes9030155 (PMC5867876; doi:10.3390/genes9030155)
Supplement: Supplementary file 1 [file genes-09-00155-s001.zip]

Archive with 3 entries (3 files):
- Supplementary Material I.xlsx
- Supplementary Material II.xlsx
- Supplementary Material III.docx
