# Supplementary material for: Identification of Differentially Expressed Genes between Original Breast Cancer and Xenograft Using Machine Learning Algorithms
Source: Genes (Basel). 2018 Mar 12;9(3):155. doi: 10.3390/genes9030155 (PMC5867876; doi:10.3390/genes9030155)
Supplement: Supplementary file 1 [file genes-09-00155-s001.zip › Supplementary Material I.xlsx]

## Sheet: SVM
Incremental Forward Selection By SVM
Classification Algorithm	Number of used features	SN	SP	ACC	MCC	Precision	F1-measure
functions.SVM	4	1	0	0.790614	N/A	0.790614	0.883065
functions.SVM	5	1	0.005747	0.791817	0.067448	0.791566	0.883658
functions.SVM	6	1	0.028736	0.796631	0.151183	0.7954	0.886042
functions.SVM	7	0.998478	0.04023	0.797834	0.161291	0.797084	0.886486
functions.SVM	8	0.995434	0.045977	0.796631	0.147424	0.797561	0.885579
functions.SVM	9	0.99239	0.241379	0.835138	0.411753	0.831633	0.904927
functions.SVM	10	0.99239	0.241379	0.835138	0.411753	0.831633	0.904927
functions.SVM	11	0.989346	0.258621	0.836342	0.416562	0.834403	0.905292
functions.SVM	12	0.989346	0.275862	0.839952	0.434041	0.837629	0.907188
functions.SVM	13	0.990868	0.252874	0.836342	0.417038	0.833547	0.905424
functions.SVM	14	0.989346	0.362069	0.858002	0.514797	0.854139	0.916784
functions.SVM	15	0.995434	0.41954	0.87485	0.585731	0.866225	0.926346
functions.SVM	16	0.993912	0.442529	0.87846	0.5987	0.870667	0.928216
functions.SVM	17	0.993912	0.442529	0.87846	0.5987	0.870667	0.928216
functions.SVM	18	0.99239	0.465517	0.88207	0.611656	0.875168	0.9301
functions.SVM	19	0.99239	0.45977	0.880866	0.607114	0.873995	0.929437
functions.SVM	20	0.993912	0.45977	0.88207	0.612363	0.874163	0.930199
functions.SVM	21	0.99239	0.477011	0.884477	0.620677	0.877524	0.931429
functions.SVM	22	0.993912	0.477011	0.88568	0.625837	0.877688	0.932191
functions.SVM	23	0.993912	0.482759	0.886883	0.630289	0.878869	0.932857
functions.SVM	24	0.993912	0.482759	0.886883	0.630289	0.878869	0.932857
functions.SVM	25	0.99239	0.488506	0.886883	0.629619	0.879892	0.932761
functions.SVM	26	0.995434	0.482759	0.888087	0.635498	0.879032	0.933619
functions.SVM	27	0.995434	0.534483	0.898917	0.674506	0.889796	0.939655
functions.SVM	28	0.995434	0.534483	0.898917	0.674506	0.889796	0.939655
functions.SVM	29	0.993912	0.534483	0.897714	0.669548	0.889646	0.938893
functions.SVM	30	0.995434	0.545977	0.901324	0.682998	0.892224	0.941007
functions.SVM	31	0.993912	0.551724	0.901324	0.682341	0.893297	0.940922
functions.SVM	32	0.993912	0.54023	0.898917	0.673827	0.890859	0.939568
functions.SVM	33	0.993912	0.568966	0.904934	0.695003	0.896978	0.94296
functions.SVM	34	0.99239	0.563218	0.902527	0.686028	0.895604	0.941516
functions.SVM	35	0.993912	0.551724	0.901324	0.682341	0.893297	0.940922
functions.SVM	36	0.99239	0.557471	0.901324	0.681783	0.894376	0.940837
functions.SVM	37	0.990868	0.563218	0.901324	0.681319	0.895461	0.940751
functions.SVM	38	0.990868	0.563218	0.901324	0.681319	0.895461	0.940751
functions.SVM	39	0.993912	0.551724	0.901324	0.682341	0.893297	0.940922
functions.SVM	40	0.993912	0.557471	0.902527	0.686576	0.894521	0.941601
functions.SVM	41	0.995434	0.563218	0.904934	0.695627	0.89589	0.943043
functions.SVM	42	0.995434	0.563218	0.904934	0.695627	0.89589	0.943043
functions.SVM	43	0.995434	0.551724	0.902527	0.687222	0.893443	0.941685
functions.SVM	44	0.995434	0.563218	0.904934	0.695627	0.89589	0.943043
functions.SVM	45	0.993912	0.557471	0.902527	0.686576	0.894521	0.941601
functions.SVM	46	0.995434	0.557471	0.90373	0.691432	0.894665	0.942363
functions.SVM	47	0.993912	0.563218	0.90373	0.690796	0.895748	0.94228
functions.SVM	48	0.993912	0.557471	0.902527	0.686576	0.894521	0.941601
functions.SVM	49	0.993912	0.557471	0.902527	0.686576	0.894521	0.941601
functions.SVM	50	0.993912	0.563218	0.90373	0.690796	0.895748	0.94228
functions.SVM	51	0.995434	0.551724	0.902527	0.687222	0.893443	0.941685
functions.SVM	52	0.995434	0.551724	0.902527	0.687222	0.893443	0.941685
functions.SVM	53	0.993912	0.551724	0.901324	0.682341	0.893297	0.940922
functions.SVM	54	0.99239	0.551724	0.90012	0.677524	0.893151	0.940159
functions.SVM	55	0.990868	0.545977	0.897714	0.668473	0.891781	0.938717
functions.SVM	56	0.990868	0.545977	0.897714	0.668473	0.891781	0.938717
functions.SVM	57	0.990868	0.557471	0.90012	0.677052	0.894231	0.940072
functions.SVM	58	0.990868	0.557471	0.90012	0.677052	0.894231	0.940072
functions.SVM	59	0.990868	0.557471	0.90012	0.677052	0.894231	0.940072
functions.SVM	60	0.990868	0.557471	0.90012	0.677052	0.894231	0.940072
functions.SVM	61	0.989346	0.557471	0.898917	0.672381	0.894085	0.939306
functions.SVM	62	0.989346	0.557471	0.898917	0.672381	0.894085	0.939306
functions.SVM	63	0.989346	0.551724	0.897714	0.668076	0.892857	0.938628
functions.SVM	64	0.987823	0.551724	0.89651	0.663442	0.89271	0.937861
functions.SVM	65	0.990868	0.557471	0.90012	0.677052	0.894231	0.940072
functions.SVM	66	0.990868	0.557471	0.90012	0.677052	0.894231	0.940072
functions.SVM	67	0.990868	0.557471	0.90012	0.677052	0.894231	0.940072
functions.SVM	68	0.990868	0.557471	0.90012	0.677052	0.894231	0.940072
functions.SVM	69	0.989346	0.563218	0.90012	0.67667	0.895317	0.939986

## Sheet: Dagging
Incremental Forward Selection By Dagging
Classification Algorithm	Number of used features	SN	SP	ACC	MCC	Precision	F1-measure
meta.Dagging	4	1	0	0.790614	N/A	0.790614	0.883065
meta.Dagging	5	1	0	0.790614	N/A	0.790614	0.883065
meta.Dagging	6	1	0	0.790614	N/A	0.790614	0.883065
meta.Dagging	7	1	0	0.790614	N/A	0.790614	0.883065
meta.Dagging	8	1	0	0.790614	N/A	0.790614	0.883065
meta.Dagging	9	1	0.063218	0.803851	0.22506	0.80122	0.889641
meta.Dagging	10	0.998478	0.045977	0.799037	0.174751	0.798054	0.887086
meta.Dagging	11	1	0.08046	0.807461	0.254367	0.804162	0.891452
meta.Dagging	12	1	0.068966	0.805054	0.235211	0.802198	0.890244
meta.Dagging	13	1	0.074713	0.806258	0.244964	0.803178	0.890847
meta.Dagging	14	0.996956	0.126437	0.814681	0.299781	0.811648	0.894809
meta.Dagging	15	0.996956	0.201149	0.830325	0.390789	0.824937	0.902826
meta.Dagging	16	0.996956	0.195402	0.829122	0.384444	0.823899	0.902204
meta.Dagging	17	0.998478	0.241379	0.839952	0.440568	0.832487	0.907958
meta.Dagging	18	0.998478	0.247126	0.841155	0.446251	0.833545	0.908587
meta.Dagging	19	0.998478	0.235632	0.838748	0.434825	0.831432	0.907331
meta.Dagging	20	0.996956	0.229885	0.836342	0.421323	0.830165	0.905947
meta.Dagging	21	0.998478	0.270115	0.845969	0.468436	0.837803	0.911111
meta.Dagging	22	0.998478	0.293103	0.850782	0.489831	0.842105	0.913649
meta.Dagging	23	0.998478	0.252874	0.842359	0.451878	0.834606	0.909217
meta.Dagging	24	0.996956	0.235632	0.837545	0.427216	0.831218	0.906574
meta.Dagging	25	0.996956	0.281609	0.847172	0.472228	0.839744	0.911621
meta.Dagging	26	0.998478	0.258621	0.843562	0.45745	0.835669	0.909847
meta.Dagging	27	0.995434	0.333333	0.856799	0.512903	0.849351	0.916608
meta.Dagging	28	0.998478	0.33908	0.860409	0.530644	0.850843	0.918768
meta.Dagging	29	0.998478	0.362069	0.865223	0.550214	0.85528	0.921348
meta.Dagging	30	0.998478	0.344828	0.861613	0.535584	0.851948	0.919411
meta.Dagging	31	0.998478	0.367816	0.866426	0.55503	0.856397	0.921996
meta.Dagging	32	0.998478	0.367816	0.866426	0.55503	0.856397	0.921996
meta.Dagging	33	0.998478	0.356322	0.864019	0.545368	0.854167	0.920702
meta.Dagging	34	0.998478	0.367816	0.866426	0.55503	0.856397	0.921996
meta.Dagging	35	0.996956	0.396552	0.871239	0.572762	0.861842	0.924488
meta.Dagging	36	1	0.413793	0.877256	0.598485	0.865613	0.927966
meta.Dagging	37	0.998478	0.390805	0.871239	0.574011	0.860892	0.924595
meta.Dagging	38	0.996956	0.396552	0.871239	0.572762	0.861842	0.924488
meta.Dagging	39	0.995434	0.385057	0.867629	0.557392	0.859396	0.922426
meta.Dagging	40	0.998478	0.390805	0.871239	0.574011	0.860892	0.924595
meta.Dagging	41	0.995434	0.390805	0.868833	0.562182	0.860526	0.923077
meta.Dagging	42	0.993912	0.390805	0.867629	0.55643	0.860343	0.922316
meta.Dagging	43	0.998478	0.362069	0.865223	0.550214	0.85528	0.921348
meta.Dagging	44	0.998478	0.37931	0.868833	0.564575	0.858639	0.923293
meta.Dagging	45	0.996956	0.408046	0.873646	0.582128	0.864116	0.925795
meta.Dagging	46	0.995434	0.425287	0.876053	0.590365	0.867374	0.927002
meta.Dagging	47	0.995434	0.413793	0.873646	0.581072	0.865079	0.92569
meta.Dagging	48	0.998478	0.390805	0.871239	0.574011	0.860892	0.924595
meta.Dagging	49	0.993912	0.402299	0.870036	0.566004	0.862616	0.923621
meta.Dagging	50	1	0.37931	0.870036	0.570754	0.858824	0.924051
meta.Dagging	51	0.995434	0.385057	0.867629	0.557392	0.859396	0.922426
meta.Dagging	52	0.998478	0.408046	0.87485	0.587971	0.864295	0.926554
meta.Dagging	53	0.996956	0.390805	0.870036	0.568041	0.86071	0.923836
meta.Dagging	54	0.998478	0.390805	0.871239	0.574011	0.860892	0.924595
meta.Dagging	55	0.998478	0.390805	0.871239	0.574011	0.860892	0.924595
meta.Dagging	56	0.995434	0.373563	0.865223	0.547726	0.857143	0.921127
meta.Dagging	57	1	0.413793	0.877256	0.598485	0.865613	0.927966
meta.Dagging	58	0.995434	0.436782	0.87846	0.599563	0.869681	0.928318
meta.Dagging	59	0.996956	0.425287	0.877256	0.595991	0.86755	0.927762
meta.Dagging	60	0.996956	0.413793	0.87485	0.586773	0.865258	0.92645
meta.Dagging	61	0.996956	0.413793	0.87485	0.586773	0.865258	0.92645
meta.Dagging	62	0.996956	0.41954	0.876053	0.591394	0.866402	0.927105
meta.Dagging	63	0.993912	0.413793	0.872443	0.57547	0.864901	0.924929
meta.Dagging	64	0.998478	0.408046	0.87485	0.587971	0.864295	0.926554
meta.Dagging	65	0.996956	0.385057	0.868833	0.563292	0.85958	0.923185
meta.Dagging	66	0.998478	0.37931	0.868833	0.564575	0.858639	0.923293
meta.Dagging	67	1	0.385057	0.871239	0.575438	0.859948	0.924701
meta.Dagging	68	0.993912	0.37931	0.865223	0.546743	0.858081	0.921016
meta.Dagging	69	0.99239	0.413793	0.871239	0.569964	0.864721	0.924167

## Sheet: RF
Incremental Forward Selection By Using Random Forest
Classification Algorithm	Number of used features	SN	SP	ACC	MCC	Precision	F1-measure
trees.RandomForest	4	0.958904	0.545977	0.872443	0.580421	0.888575	0.922401
trees.RandomForest	5	0.951294	0.574713	0.872443	0.585494	0.894134	0.921829
trees.RandomForest	6	0.96347	0.614943	0.890493	0.645819	0.904286	0.93294
trees.RandomForest	7	0.964992	0.614943	0.891697	0.64954	0.904422	0.933726
trees.RandomForest	8	0.974125	0.609195	0.897714	0.668336	0.903955	0.937729
trees.RandomForest	9	0.975647	0.632184	0.90373	0.689541	0.90922	0.941263
trees.RandomForest	10	0.983257	0.626437	0.908544	0.705739	0.908579	0.944444
trees.RandomForest	11	0.983257	0.666667	0.916968	0.734906	0.917614	0.949302
trees.RandomForest	12	0.978691	0.632184	0.906137	0.697572	0.909477	0.942815
trees.RandomForest	13	0.978691	0.649425	0.909747	0.710247	0.913352	0.944893
trees.RandomForest	14	0.978691	0.62069	0.90373	0.68906	0.906911	0.941435
trees.RandomForest	15	0.986301	0.672414	0.920578	0.747266	0.919149	0.951542
trees.RandomForest	16	0.990868	0.637931	0.916968	0.735575	0.911765	0.949672
trees.RandomForest	17	0.989346	0.637931	0.915764	0.731191	0.911641	0.948905
trees.RandomForest	18	0.989346	0.643678	0.916968	0.735299	0.912921	0.949598
trees.RandomForest	19	0.989346	0.695402	0.927798	0.771801	0.924609	0.955882
trees.RandomForest	20	0.993912	0.609195	0.913357	0.724082	0.905687	0.94775
trees.RandomForest	21	0.989346	0.655172	0.919374	0.743482	0.915493	0.950988
trees.RandomForest	22	0.990868	0.678161	0.925391	0.763979	0.920792	0.954545
trees.RandomForest	23	0.989346	0.643678	0.916968	0.735299	0.912921	0.949598
trees.RandomForest	24	0.987823	0.655172	0.918171	0.739201	0.915374	0.95022
trees.RandomForest	25	0.989346	0.666667	0.921781	0.751623	0.918079	0.952381
trees.RandomForest	26	0.99239	0.643678	0.919374	0.744078	0.913165	0.951131
trees.RandomForest	27	0.990868	0.632184	0.915764	0.731475	0.91049	0.94898
trees.RandomForest	28	0.987823	0.626437	0.912154	0.718568	0.908964	0.946754
trees.RandomForest	29	0.99239	0.655172	0.921781	0.752186	0.91573	0.95252
trees.RandomForest	30	0.990868	0.62069	0.913357	0.72324	0.90795	0.947598
trees.RandomForest	31	0.987823	0.614943	0.909747	0.710233	0.906425	0.945375
trees.RandomForest	32	0.996956	0.672414	0.929001	0.777517	0.919944	0.956903
trees.RandomForest	33	0.993912	0.637931	0.919374	0.744493	0.912011	0.951202
trees.RandomForest	34	0.993912	0.614943	0.914561	0.728187	0.906944	0.948439
trees.RandomForest	35	0.996956	0.609195	0.915764	0.733428	0.905947	0.949275
trees.RandomForest	36	0.987823	0.701149	0.927798	0.771665	0.92582	0.955817
trees.RandomForest	37	0.99239	0.632184	0.916968	0.735928	0.910615	0.949745
trees.RandomForest	38	0.993912	0.643678	0.920578	0.748543	0.913287	0.951895
trees.RandomForest	39	0.993912	0.637931	0.919374	0.744493	0.912011	0.951202
trees.RandomForest	40	0.995434	0.62069	0.916968	0.736881	0.908333	0.949891
trees.RandomForest	41	0.993912	0.62069	0.915764	0.73228	0.908206	0.949128
trees.RandomForest	42	0.987823	0.626437	0.912154	0.718568	0.908964	0.946754
trees.RandomForest	43	0.990868	0.678161	0.925391	0.763979	0.920792	0.954545
trees.RandomForest	44	0.996956	0.666667	0.927798	0.773558	0.918654	0.956204
trees.RandomForest	45	0.987823	0.609195	0.908544	0.706047	0.90516	0.944687
trees.RandomForest	46	0.996956	0.649425	0.924188	0.761624	0.914804	0.954115
trees.RandomForest	47	0.996956	0.649425	0.924188	0.761624	0.914804	0.954115
trees.RandomForest	48	0.996956	0.626437	0.919374	0.745575	0.909722	0.951344
trees.RandomForest	49	0.996956	0.614943	0.916968	0.737488	0.907202	0.949964
trees.RandomForest	50	0.990868	0.626437	0.914561	0.727363	0.909218	0.948288
trees.RandomForest	51	0.99239	0.632184	0.916968	0.735928	0.910615	0.949745
trees.RandomForest	52	0.993912	0.603448	0.912154	0.719965	0.904432	0.947063
trees.RandomForest	53	0.993912	0.603448	0.912154	0.719965	0.904432	0.947063
trees.RandomForest	54	0.998478	0.586207	0.912154	0.72193	0.901099	0.947292
trees.RandomForest	55	0.995434	0.597701	0.912154	0.720526	0.903315	0.94714
trees.RandomForest	56	0.99239	0.563218	0.902527	0.686028	0.895604	0.941516
trees.RandomForest	57	0.995434	0.563218	0.904934	0.695627	0.89589	0.943043
trees.RandomForest	58	0.998478	0.609195	0.916968	0.738187	0.906077	0.950036
trees.RandomForest	59	0.996956	0.568966	0.907341	0.704679	0.89726	0.944484
trees.RandomForest	60	0.995434	0.597701	0.912154	0.720526	0.903315	0.94714
trees.RandomForest	61	0.996956	0.649425	0.924188	0.761624	0.914804	0.954115
trees.RandomForest	62	0.995434	0.603448	0.913357	0.724632	0.904564	0.947826
trees.RandomForest	63	0.989346	0.574713	0.902527	0.685204	0.89779	0.941347
trees.RandomForest	64	0.996956	0.591954	0.912154	0.721179	0.902204	0.947216
trees.RandomForest	65	0.99239	0.574713	0.904934	0.694474	0.898072	0.942878
trees.RandomForest	66	0.995434	0.609195	0.914561	0.728727	0.905817	0.948513
trees.RandomForest	67	0.990868	0.597701	0.908544	0.706627	0.902913	0.944848
trees.RandomForest	68	0.99239	0.574713	0.904934	0.694474	0.898072	0.942878
trees.RandomForest	69	0.995434	0.591954	0.910951	0.716408	0.902069	0.946454
