# Supplementary material for: Identification of Differentially Expressed Genes between Original Breast Cancer and Xenograft Using Machine Learning Algorithms
Source: Genes (Basel). 2018 Mar 12;9(3):155. doi: 10.3390/genes9030155 (PMC5867876; doi:10.3390/genes9030155)
Supplement: Supplementary file 1 [file genes-09-00155-s001.zip › Supplementary Material II.xlsx]

## Sheet: KEGG
KEGG	FDR	p	Overlap
hsa05206_MicroRNAs in cancer	6.59573e-07	2.10055e-09	PTEN|EGFR|TGFB2|BCL2|ERBB2|ERBB3|NOTCH4|BMI1|CD44|TP53|VIM
hsa05200_Pathways in cancer	1.00022e-06	6.37082e-09	CXCL12|CXCR4|PTEN|BCL2|TP53|PLCB4|VEGFC|EGFR|ERBB2|TGFB2|TGFBR1|TGFBR2|NOTCH4
hsa05212_Pancreatic cancer	2.00723e-05	1.91773e-07	EGFR|ERBB2|TP53|TGFB2|TGFBR1|TGFBR2
hsa05226_Gastric cancer	5.86202e-05	7.46754e-07	TP53|EGFR|ERBB2|BCL2|TGFB2|TGFBR1|TGFBR2
hsa04933_AGE-RAGE signaling pathway in diabetic complications	6.33062e-05	1.00806e-06	TGFB2|TGFBR1|TGFBR2|PLCB4|VEGFC|BCL2
hsa05210_Colorectal cancer	0.0002045	4.61981e-06	TGFB2|TGFBR1|TGFBR2|BCL2|TP53
hsa05205_Proteoglycans in cancer	0.0002045	4.98208e-06	CD44|ERBB2|EGFR|CAV2|ERBB3|TP53|TGFB2
hsa04068_FoxO signaling pathway	0.0002045	5.21018e-06	TGFB2|TGFBR1|TGFBR2|PTEN|EGFR|CCNB1
hsa05224_Breast cancer	0.00041289	1.18344e-05	PGR|ERBB2|EGFR|PTEN|NOTCH4|TP53
hsa04218_Cellular senescence	0.000517721	1.64879e-05	TGFB2|TGFBR1|TGFBR2|PTEN|TP53|CCNB1
hsa05215_Prostate cancer	0.000569822	2.00303e-05	EGFR|ERBB2|PTEN|TP53|BCL2
hsa05225_Hepatocellular carcinoma	0.000569822	2.17766e-05	EGFR|PTEN|TP53|TGFB2|TGFBR1|TGFBR2
hsa04060_Cytokine-cytokine receptor interaction	0.000777846	3.22038e-05	CXCL12|VEGFC|TGFB2|CXCR4|EGFR|TGFBR2|TGFBR1
hsa05213_Endometrial cancer	0.00107078	4.77417e-05	EGFR|PTEN|TP53|ERBB2
hsa04010_MAPK signaling pathway	0.00111186	5.56118e-05	VEGFC|EGFR|NTRK2|TGFB2|TGFBR1|TGFBR2|TP53
hsa04510_Focal adhesion	0.00111186	5.6655e-05	VEGFC|EGFR|ERBB2|PTEN|CAV2|BCL2
hsa05230_Central carbon metabolism in cancer	0.00138349	7.49026e-05	TP53|EGFR|ERBB2|PTEN
hsa04926_Relaxin signaling pathway	0.00143274	8.21313e-05	VEGFC|TGFBR1|TGFBR2|PLCB4|EGFR
hsa04520_Adherens junction	0.00184932	0.000111901	EGFR|ERBB2|TGFBR1|TGFBR2
hsa05161_Hepatitis B	0.00209451	0.000133408	TGFB2|TGFBR1|BCL2|TP53|PTEN
hsa05220_Chronic myeloid leukemia	0.00228638	0.00015291	TP53|TGFB2|TGFBR1|TGFBR2
hsa04350_TGF-beta signaling pathway	0.00290951	0.000203851	TGFB2|TGFBR2|TGFBR1|ID4
hsa05219_Bladder cancer	0.00539238	0.000394983	TP53|ERBB2|EGFR
hsa05142_Chagas disease (American trypanosomiasis)	0.00562299	0.000429783	TGFB2|PLCB4|TGFBR2|TGFBR1
hsa04071_Sphingolipid signaling pathway	0.00937664	0.000746548	BCL2|TP53|PLCB4|PTEN
hsa04151_PI3K-Akt signaling pathway	0.0147774	0.00122361	VEGFC|EGFR|NTRK2|PTEN|BCL2|TP53
hsa04144_Endocytosis	0.0174946	0.00150431	TGFBR1|TGFBR2|EGFR|CXCR4|CAV2
hsa05223_Non-small cell lung cancer	0.0179208	0.00159803	EGFR|ERBB2|TP53
hsa04115_p53 signaling pathway	0.0188604	0.00174189	TP53|CCNB1|PTEN
hsa05214_Glioma	0.0206454	0.00197249	EGFR|PTEN|TP53
hsa05218_Melanoma	0.0242854	0.0023976	EGFR|PTEN|TP53
hsa04012_ErbB signaling pathway	0.0334483	0.00340874	EGFR|ERBB2|ERBB3
hsa04020_Calcium signaling pathway	0.03505	0.00368359	EGFR|ERBB2|ERBB3|PLCB4
hsa05202_Transcriptional misregulation in cancer	0.0367778	0.00398231	PROM1|TP53|BMI1|TGFBR2
hsa05222_Small cell lung cancer	0.0381404	0.00425131	TP53|BCL2|PTEN
hsa05169_Epstein-Barr virus infection	0.0442198	0.00515757	TP53|CD44|VIM|BCL2
hsa04066_HIF-1 signaling pathway	0.0442198	0.00521061	EGFR|ERBB2|BCL2

## Sheet: GO BP
GO BP	FDR	p	Overlap
GO:0009888_tissue development	3.12246e-10	1.97674e-14	BCL2|CAV2|CCNB1|CD44|CDH3|EGFR|EMP1|ERBB3|ID4|KRT5|KRT8|KRT19|NOTCH4|PGR|PTEN|TGFB2|TGFBR1|TGFBR2|VEGFC|VIM|LGR5|PROM1
GO:0048513_animal organ development	5.58414e-10	7.07032e-14	BCL2|BMI1|CAV2|CCNB1|CD44|CDH3|CLDN4|EGFR|ERBB2|ERBB3|ID4|KRT5|KRT8|KRT19|NOTCH4|NTRK2|PGR|PTEN|CXCL12|TGFB2|TGFBR1|TGFBR2|VEGFC|VIM|LGR5|PROM1
GO:0007275_multicellular organism development	5.36096e-09	1.01816e-12	BCL2|BMI1|CAV2|CCNB1|CD44|CDH3|CLDN4|EGFR|EMP1|ERBB2|ERBB3|ID4|KRT5|KRT8|KRT19|NOTCH4|NTRK2|PGR|PTEN|CXCL12|TGFB2|TGFBR1|TGFBR2|TP53|VEGFC|VIM|CXCR4|LGR5|PROM1
GO:0042127_regulation of cell proliferation	1.14778e-08	2.90652e-12	BCL2|BMI1|CAV2|CCNB1|CDH3|EGFR|ERBB2|ERBB3|ID4|NTRK2|PGR|PTEN|CXCL12|TGFB2|TGFBR1|TGFBR2|TP53|VEGFC|LGR5
GO:0031401_positive regulation of protein modification process	1.23122e-08	3.89726e-12	BCL2|BMI1|CAV2|CCNB1|CD44|EGFR|ERBB2|ERBB3|MUC1|NTRK2|PTEN|TGFB2|TGFBR1|TGFBR2|TP53|VEGFC|CXCR4
GO:0060429_epithelium development	1.64286e-08	6.24027e-12	BCL2|CD44|CDH3|EGFR|ID4|KRT5|KRT8|KRT19|NOTCH4|PGR|PTEN|TGFB2|TGFBR2|VEGFC|VIM|LGR5|PROM1
GO:0008284_positive regulation of cell proliferation	2.12766e-08	1.05029e-11	BCL2|BMI1|CAV2|CCNB1|CDH3|EGFR|ERBB2|ID4|NTRK2|PTEN|CXCL12|TGFB2|TGFBR1|TGFBR2|VEGFC
GO:0048856_anatomical structure development	2.12766e-08	1.16546e-11	BCL2|BMI1|CAV2|CCNB1|CD44|CDH3|CLDN4|EGFR|EMP1|ERBB2|ERBB3|ID4|KRT5|KRT8|KRT19|NOTCH4|NTRK2|PGR|PTEN|CXCL12|TGFB2|TGFBR1|TGFBR2|TP53|VEGFC|VIM|CXCR4|LGR5|PROM1
GO:0048731_system development	2.12766e-08	1.28396e-11	BCL2|BMI1|CAV2|CCNB1|CD44|CDH3|CLDN4|EGFR|ERBB2|ERBB3|ID4|KRT5|KRT8|KRT19|NOTCH4|NTRK2|PGR|PTEN|CXCL12|TGFB2|TGFBR1|TGFBR2|VEGFC|VIM|CXCR4|LGR5|PROM1
GO:0008283_cell proliferation	2.12766e-08	1.34696e-11	BCL2|BMI1|CAV2|CCNB1|CDH3|EGFR|EMP1|ERBB2|ERBB3|ID4|NTRK2|PGR|PTEN|CXCL12|TGFB2|TGFBR1|TGFBR2|TP53|VEGFC|LGR5
GO:0048869_cellular developmental process	2.41636e-08	1.6827e-11	BCL2|CAV2|CCNB1|CD44|CDH3|EGFR|ERBB2|ERBB3|ID4|KRT5|KRT8|KRT19|NOTCH4|NTRK2|PGR|PTEN|CXCL12|TGFB2|TGFBR1|TGFBR2|TP53|VEGFC|VIM|CXCR4|LGR5|PROM1
GO:0050673_epithelial cell proliferation	2.98143e-08	2.3286e-11	CAV2|CDH3|EGFR|ERBB2|PGR|PTEN|CXCL12|TGFB2|TGFBR1|VEGFC|LGR5
GO:0001934_positive regulation of protein phosphorylation	2.98143e-08	2.4537e-11	BCL2|CAV2|CCNB1|CD44|EGFR|ERBB2|ERBB3|NTRK2|PTEN|TGFB2|TGFBR1|TGFBR2|TP53|VEGFC|CXCR4
GO:0042327_positive regulation of phosphorylation	5.18456e-08	4.59508e-11	BCL2|CAV2|CCNB1|CD44|EGFR|ERBB2|ERBB3|NTRK2|PTEN|TGFB2|TGFBR1|TGFBR2|TP53|VEGFC|CXCR4
GO:0007166_cell surface receptor signaling pathway	5.46086e-08	5.18567e-11	BCL2|CAV2|CD44|CDH3|EGFR|ERBB2|ERBB3|KRT8|KRT19|MUC1|NOTCH4|NTRK2|PTEN|CXCL12|TGFB2|TGFBR1|TGFBR2|VEGFC|VIM|CXCR4|LGR5|PARP2
GO:0030154_cell differentiation	7.45521e-08	7.69448e-11	BCL2|CAV2|CCNB1|CDH3|EGFR|ERBB2|ERBB3|ID4|KRT5|KRT8|KRT19|NOTCH4|NTRK2|PGR|PTEN|CXCL12|TGFB2|TGFBR1|TGFBR2|TP53|VEGFC|VIM|CXCR4|LGR5|PROM1
GO:0048468_cell development	7.45521e-08	8.02346e-11	BCL2|CAV2|CCNB1|EGFR|ERBB2|ID4|KRT8|KRT19|NOTCH4|NTRK2|PGR|PTEN|CXCL12|TGFB2|TGFBR2|VEGFC|VIM|CXCR4|LGR5
GO:0032502_developmental process	7.81444e-08	8.90478e-11	BCL2|BMI1|CAV2|CCNB1|CD44|CDH3|CLDN4|EGFR|EMP1|ERBB2|ERBB3|ID4|KRT5|KRT8|KRT19|NOTCH4|NTRK2|PGR|PTEN|CXCL12|TGFB2|TGFBR1|TGFBR2|TP53|VEGFC|VIM|CXCR4|LGR5|PROM1
GO:0050678_regulation of epithelial cell proliferation	9.71239e-08	1.16824e-10	CAV2|CDH3|EGFR|ERBB2|PGR|PTEN|CXCL12|TGFB2|TGFBR1|VEGFC
GO:0032270_positive regulation of cellular protein metabolic process	1.28916e-07	1.63226e-10	BCL2|BMI1|CAV2|CCNB1|CD44|EGFR|ERBB2|ERBB3|MUC1|NTRK2|PTEN|TGFB2|TGFBR1|TGFBR2|TP53|VEGFC|CXCR4
GO:0010562_positive regulation of phosphorus metabolic process	1.75145e-07	2.43934e-10	BCL2|CAV2|CCNB1|CD44|EGFR|ERBB2|ERBB3|NTRK2|PTEN|TGFB2|TGFBR1|TGFBR2|TP53|VEGFC|CXCR4
GO:0045937_positive regulation of phosphate metabolic process	1.75145e-07	2.43934e-10	BCL2|CAV2|CCNB1|CD44|EGFR|ERBB2|ERBB3|NTRK2|PTEN|TGFB2|TGFBR1|TGFBR2|TP53|VEGFC|CXCR4
GO:0010604_positive regulation of macromolecule metabolic process	1.76347e-07	2.56772e-10	BCL2|BMI1|CAV2|CCNB1|CD44|CDH3|EGFR|ERBB2|ERBB3|ID4|MUC1|NOTCH4|NTRK2|PGR|PTEN|TGFB2|TGFBR1|TGFBR2|TP53|VEGFC|VIM|CXCR4
GO:0051247_positive regulation of protein metabolic process	2.56013e-07	3.88979e-10	BCL2|BMI1|CAV2|CCNB1|CD44|EGFR|ERBB2|ERBB3|MUC1|NTRK2|PTEN|TGFB2|TGFBR1|TGFBR2|TP53|VEGFC|CXCR4
GO:2000026_regulation of multicellular organismal development	2.9523e-07	4.67255e-10	BCL2|CCNB1|CDH3|EGFR|ERBB2|ERBB3|ID4|NOTCH4|NTRK2|PTEN|CXCL12|TGFB2|TGFBR1|TGFBR2|VEGFC|VIM|CXCR4|PROM1
GO:0048729_tissue morphogenesis	3.09772e-07	5.0988e-10	BCL2|CD44|EGFR|ID4|NOTCH4|PGR|PTEN|TGFB2|TGFBR1|TGFBR2|VEGFC|LGR5
GO:0042063_gliogenesis	3.22917e-07	5.5196e-10	EGFR|ERBB2|ERBB3|ID4|NTRK2|PTEN|TGFB2|VIM|CXCR4
GO:0002009_morphogenesis of an epithelium	6.36964e-07	1.15298e-09	BCL2|CD44|EGFR|ID4|NOTCH4|PGR|PTEN|TGFB2|TGFBR2|VEGFC|LGR5
GO:0009893_positive regulation of metabolic process	6.36964e-07	1.16941e-09	BCL2|BMI1|CAV2|CCNB1|CD44|CDH3|EGFR|ERBB2|ERBB3|ID4|MUC1|NOTCH4|NTRK2|PGR|PTEN|TGFB2|TGFBR1|TGFBR2|TP53|VEGFC|VIM|CXCR4
GO:0010001_glial cell differentiation	6.8622e-07	1.30328e-09	EGFR|ERBB2|ERBB3|ID4|NTRK2|PTEN|VIM|CXCR4
GO:0031399_regulation of protein modification process	7.69015e-07	1.50921e-09	BCL2|BMI1|CAV2|CCNB1|CD44|EGFR|ERBB2|ERBB3|MUC1|NTRK2|PTEN|TGFB2|TGFBR1|TGFBR2|TP53|VEGFC|CXCR4
GO:0031325_positive regulation of cellular metabolic process	1.15085e-06	2.33143e-09	BCL2|BMI1|CAV2|CCNB1|CD44|CDH3|EGFR|ERBB2|ERBB3|ID4|MUC1|NOTCH4|NTRK2|PGR|PTEN|TGFB2|TGFBR1|TGFBR2|TP53|VEGFC|CXCR4
GO:0050793_regulation of developmental process	1.58179e-06	3.30458e-09	BCL2|CCNB1|CD44|CDH3|EGFR|ERBB2|ERBB3|ID4|NOTCH4|NTRK2|PTEN|CXCL12|TGFB2|TGFBR1|TGFBR2|VEGFC|VIM|CXCR4|PROM1
GO:0048511_rhythmic process	1.74792e-06	3.7623e-09	BCL2|CLDN4|EGFR|ID4|NTRK2|PGR|PTEN|TGFB2|TP53
GO:0008219_cell death	1.76101e-06	3.90197e-09	BCL2|CD44|EGFR|EMP1|ERBB3|KRT5|KRT8|KRT19|MUC1|NTRK2|PTEN|CXCL12|TGFB2|TGFBR1|TGFBR2|TP53|CXCR4|PARP2
GO:0001932_regulation of protein phosphorylation	1.90831e-06	4.38841e-09	BCL2|CAV2|CCNB1|CD44|EGFR|ERBB2|ERBB3|NTRK2|PTEN|TGFB2|TGFBR1|TGFBR2|TP53|VEGFC|CXCR4
GO:0097190_apoptotic signaling pathway	1.90831e-06	4.46995e-09	BCL2|CD44|ERBB3|KRT8|MUC1|PTEN|CXCL12|TGFB2|TGFBR1|TP53|PARP2
GO:0009653_anatomical structure morphogenesis	2.09202e-06	5.03271e-09	BCL2|CD44|EGFR|ERBB2|ID4|KRT8|KRT19|NOTCH4|NTRK2|PGR|PTEN|CXCL12|TGFB2|TGFBR1|TGFBR2|VEGFC|CXCR4|LGR5|PROM1
GO:0048584_positive regulation of response to stimulus	2.28903e-06	5.65157e-09	BCL2|CAV2|CD44|CDH3|EGFR|ERBB2|ERBB3|MUC1|NTRK2|PTEN|CXCL12|TGFB2|TGFBR1|TGFBR2|TP53|VEGFC|CXCR4|LGR5
GO:0001666_response to hypoxia	2.88487e-06	7.30532e-09	BCL2|CCNB1|PTEN|CXCL12|TGFB2|TGFBR2|TP53|VEGFC|CXCR4
GO:0007165_signal transduction	3.36083e-06	8.83612e-09	BCL2|CAV2|CCNB1|CD44|CDH3|CLDN4|EGFR|ERBB2|ERBB3|KRT8|KRT19|MUC1|NOTCH4|NTRK2|PGR|PLCB4|PTEN|CXCL12|TGFB2|TGFBR1|TGFBR2|TP53|VEGFC|VIM|CXCR4|LGR5|PARP2
GO:0036293_response to decreased oxygen levels	3.36083e-06	8.93612e-09	BCL2|CCNB1|PTEN|CXCL12|TGFB2|TGFBR2|TP53|VEGFC|CXCR4
GO:0051173_positive regulation of nitrogen compound metabolic process	3.68459e-06	1.00302e-08	BCL2|BMI1|CAV2|CCNB1|CD44|EGFR|ERBB2|ERBB3|ID4|MUC1|NOTCH4|NTRK2|PGR|PTEN|TGFB2|TGFBR1|TGFBR2|TP53|VEGFC|CXCR4
GO:0003006_developmental process involved in reproduction	4.29531e-06	1.19646e-08	BCL2|CCNB1|EGFR|ID4|KRT8|KRT19|PGR|PTEN|TGFB2|TGFBR1|LGR5
GO:0009611_response to wounding	4.55584e-06	1.3153e-08	BCL2|CCNB1|CD44|CDH3|EGFR|ERBB2|ERBB3|PTEN|TGFB2|TGFBR1|TGFBR2
GO:0012501_programmed cell death	4.55584e-06	1.32672e-08	BCL2|CD44|EGFR|ERBB3|KRT5|KRT8|KRT19|MUC1|NTRK2|PTEN|CXCL12|TGFB2|TGFBR1|TGFBR2|TP53|CXCR4|PARP2
GO:0042325_regulation of phosphorylation	4.82949e-06	1.43698e-08	BCL2|CAV2|CCNB1|CD44|EGFR|ERBB2|ERBB3|NTRK2|PTEN|TGFB2|TGFBR1|TGFBR2|TP53|VEGFC|CXCR4
GO:0032501_multicellular organismal process	4.89309e-06	1.51507e-08	BCL2|BMI1|CAV2|CCNB1|CD44|CDH3|CLDN4|EGFR|EMP1|ERBB2|ERBB3|ID4|KRT5|KRT8|KRT19|NOTCH4|NTRK2|PGR|PTEN|CXCL12|TGFB2|TGFBR1|TGFBR2|TP53|VEGFC|VIM|CXCR4|LGR5|PROM1
GO:0070482_response to oxygen levels	4.89309e-06	1.51786e-08	BCL2|CCNB1|PTEN|CXCL12|TGFB2|TGFBR2|TP53|VEGFC|CXCR4
GO:0045927_positive regulation of growth	5.00998e-06	1.58584e-08	BCL2|CCNB1|EGFR|ERBB2|CXCL12|TGFB2|TGFBR1|TGFBR2
GO:0050679_positive regulation of epithelial cell proliferation	6.68444e-06	2.15818e-08	CAV2|CDH3|EGFR|ERBB2|CXCL12|TGFBR1|VEGFC
GO:0040012_regulation of locomotion	7.5189e-06	2.4752e-08	BCL2|CAV2|EGFR|ERBB2|ERBB3|PTEN|CXCL12|TGFB2|TGFBR1|TGFBR2|VEGFC|CXCR4
GO:0042060_wound healing	9.36255e-06	3.1414e-08	CCNB1|CD44|CDH3|EGFR|ERBB2|ERBB3|PTEN|TGFB2|TGFBR1|TGFBR2
GO:0042493_response to drug	1.0538e-05	3.66923e-08	BCL2|CCNB1|CDH3|EGFR|PTEN|TGFB2|TGFBR2|TP53|VEGFC
GO:0043588_skin development	1.0538e-05	3.66923e-08	BCL2|CDH3|CLDN4|EGFR|KRT5|KRT8|KRT19|TGFB2|LGR5
GO:0048732_gland development	1.29833e-05	4.60285e-08	BCL2|EGFR|ID4|NOTCH4|PGR|PTEN|TGFB2|TGFBR1|TGFBR2
GO:0048608_reproductive structure development	1.46869e-05	5.29978e-08	BCL2|EGFR|ID4|KRT8|KRT19|PGR|PTEN|TGFB2|TGFBR1
GO:0061458_reproductive system development	1.51388e-05	5.62565e-08	BCL2|EGFR|ID4|KRT8|KRT19|PGR|PTEN|TGFB2|TGFBR1
GO:1905007_positive regulation of epithelial to mesenchymal transition involved in endocardial cushion formation	1.51388e-05	5.65452e-08	TGFB2|TGFBR1|TGFBR2
GO:0023052_signaling	1.59784e-05	6.06927e-08	BCL2|CAV2|CCNB1|CD44|CDH3|CLDN4|EGFR|ERBB2|ERBB3|KRT8|KRT19|MUC1|NOTCH4|NTRK2|PGR|PLCB4|PTEN|CXCL12|TGFB2|TGFBR1|TGFBR2|TP53|VEGFC|VIM|CXCR4|LGR5|PARP2
GO:0018209_peptidyl-serine modification	1.66593e-05	6.45198e-08	BCL2|CCNB1|CD44|EGFR|NTRK2|TGFBR1|TGFBR2|PARP2
GO:0007154_cell communication	1.66593e-05	6.53886e-08	BCL2|CAV2|CCNB1|CD44|CDH3|CLDN4|EGFR|ERBB2|ERBB3|KRT8|KRT19|MUC1|NOTCH4|NTRK2|PGR|PLCB4|PTEN|CXCL12|TGFB2|TGFBR1|TGFBR2|TP53|VEGFC|VIM|CXCR4|LGR5|PARP2
GO:0022612_gland morphogenesis	1.78222e-05	7.10811e-08	BCL2|EGFR|ID4|PGR|TGFB2|TGFBR2
GO:1902533_positive regulation of intracellular signal transduction	1.86138e-05	7.54169e-08	BCL2|CAV2|CD44|EGFR|ERBB2|ERBB3|NTRK2|PTEN|TGFB2|TGFBR1|TP53|CXCR4
GO:0048522_positive regulation of cellular process	2.05059e-05	8.54776e-08	BCL2|BMI1|CAV2|CCNB1|CD44|CDH3|EGFR|ERBB2|ERBB3|ID4|MUC1|NOTCH4|NTRK2|PGR|PTEN|CXCL12|TGFB2|TGFBR1|TGFBR2|TP53|VEGFC|CXCR4|LGR5|PROM1
GO:0045595_regulation of cell differentiation	2.05059e-05	8.56792e-08	BCL2|EGFR|ERBB2|ID4|NOTCH4|NTRK2|PTEN|CXCL12|TGFB2|TGFBR1|TGFBR2|VEGFC|VIM|CXCR4|PROM1
GO:0008544_epidermis development	2.066e-05	8.7631e-08	BCL2|CDH3|EGFR|EMP1|KRT5|KRT8|KRT19|TGFB2|LGR5
GO:0007167_enzyme linked receptor protein signaling pathway	2.16297e-05	9.31136e-08	CAV2|CDH3|EGFR|ERBB2|ERBB3|NTRK2|PTEN|TGFB2|TGFBR1|TGFBR2|VEGFC|VIM
GO:0060038_cardiac muscle cell proliferation	2.25615e-05	9.93802e-08	CCNB1|PTEN|TGFB2|TGFBR1|TGFBR2
GO:0014065_phosphatidylinositol 3-kinase signaling	2.25615e-05	9.99813e-08	EGFR|ERBB2|ERBB3|NTRK2|PTEN|TGFB2
GO:0019220_regulation of phosphate metabolic process	2.31166e-05	1.03905e-07	BCL2|CAV2|CCNB1|CD44|EGFR|ERBB2|ERBB3|NTRK2|PTEN|TGFB2|TGFBR1|TGFBR2|TP53|VEGFC|CXCR4
GO:0022008_neurogenesis	2.40246e-05	1.10411e-07	BCL2|EGFR|ERBB2|ERBB3|ID4|NTRK2|PTEN|CXCL12|TGFB2|TGFBR1|VEGFC|VIM|CXCR4|PROM1
GO:0018193_peptidyl-amino acid modification	2.40246e-05	1.1237e-07	BCL2|CCNB1|CD44|EGFR|ERBB2|ERBB3|MUC1|NTRK2|TGFBR1|TGFBR2|TP53|VEGFC|PARP2
GO:1905005_regulation of epithelial to mesenchymal transition involved in endocardial cushion formation	2.40246e-05	1.12949e-07	TGFB2|TGFBR1|TGFBR2
GO:0097191_extrinsic apoptotic signaling pathway	2.40246e-05	1.14344e-07	BCL2|ERBB3|KRT8|PTEN|TGFB2|TGFBR1|PARP2
GO:0051174_regulation of phosphorus metabolic process	2.40246e-05	1.15595e-07	BCL2|CAV2|CCNB1|CD44|EGFR|ERBB2|ERBB3|NTRK2|PTEN|TGFB2|TGFBR1|TGFBR2|TP53|VEGFC|CXCR4
GO:0009719_response to endogenous stimulus	2.40246e-05	1.17111e-07	BCL2|CAV2|CD44|CLDN4|EGFR|ERBB2|NTRK2|PGR|PTEN|CXCL12|TGFB2|TGFBR1|TGFBR2|TP53
GO:0032989_cellular component morphogenesis	2.49565e-05	1.24687e-07	BCL2|CD44|EGFR|ERBB2|KRT8|KRT19|NOTCH4|NTRK2|PTEN|CXCL12|TGFB2|CXCR4
GO:0061061_muscle structure development	2.49565e-05	1.24814e-07	BCL2|CAV2|CCNB1|ERBB3|KRT8|KRT19|PTEN|TGFB2|TGFBR1|TGFBR2
GO:0051094_positive regulation of developmental process	2.57833e-05	1.30581e-07	BCL2|CCNB1|ERBB3|ID4|NTRK2|PTEN|CXCL12|TGFB2|TGFBR1|TGFBR2|VEGFC|CXCR4|PROM1
GO:0071363_cellular response to growth factor stimulus	2.65651e-05	1.36223e-07	CAV2|CD44|EGFR|ERBB2|NTRK2|PTEN|TGFB2|TGFBR1|TGFBR2|VEGFC
GO:0009967_positive regulation of signal transduction	2.70935e-05	1.40648e-07	BCL2|CAV2|CD44|CDH3|EGFR|ERBB2|ERBB3|NTRK2|PTEN|TGFB2|TGFBR1|TP53|CXCR4|LGR5
GO:0001654_eye development	2.80744e-05	1.47517e-07	BCL2|EGFR|NTRK2|TGFB2|TGFBR1|TGFBR2|VIM|PROM1
GO:0016049_cell growth	2.88161e-05	1.53515e-07	BCL2|EGFR|EMP1|ERBB2|CXCL12|TGFB2|TGFBR1|TGFBR2|TP53
GO:0040008_regulation of growth	2.88161e-05	1.55063e-07	BCL2|CCNB1|EGFR|ERBB2|PTEN|CXCL12|TGFB2|TGFBR1|TGFBR2|TP53
GO:0048518_positive regulation of biological process	3.10922e-05	1.69279e-07	BCL2|BMI1|CAV2|CCNB1|CD44|CDH3|EGFR|ERBB2|ERBB3|ID4|MUC1|NOTCH4|NTRK2|PGR|PTEN|CXCL12|TGFB2|TGFBR1|TGFBR2|TP53|VEGFC|VIM|CXCR4|LGR5|PROM1
GO:0051240_positive regulation of multicellular organismal process	3.31525e-05	1.82595e-07	BCL2|CCNB1|EGFR|ERBB3|ID4|NTRK2|PTEN|CXCL12|TGFB2|TGFBR1|TGFBR2|VEGFC|CXCR4|PROM1
GO:0070848_response to growth factor	3.58573e-05	1.99762e-07	CAV2|CD44|EGFR|ERBB2|NTRK2|PTEN|TGFB2|TGFBR1|TGFBR2|VEGFC
GO:0016202_regulation of striated muscle tissue development	3.61101e-05	2.03457e-07	BCL2|CCNB1|ERBB3|PTEN|TGFBR1|TGFBR2
GO:0030155_regulation of cell adhesion	3.82585e-05	2.2e-07	BCL2|CD44|ERBB2|ERBB3|MUC1|PTEN|CXCL12|TGFB2|TGFBR2|VEGFC
GO:1901861_regulation of muscle tissue development	3.82585e-05	2.2103e-07	BCL2|CCNB1|ERBB3|PTEN|TGFBR1|TGFBR2
GO:0014855_striated muscle cell proliferation	3.82585e-05	2.24535e-07	CCNB1|PTEN|TGFB2|TGFBR1|TGFBR2
GO:0071310_cellular response to organic substance	3.82585e-05	2.25249e-07	BCL2|CAV2|CCNB1|CD44|EGFR|ERBB2|KRT8|NTRK2|PGR|PTEN|CXCL12|TGFB2|TGFBR1|TGFBR2|TP53|VEGFC|CXCR4
GO:0043410_positive regulation of MAPK cascade	3.88003e-05	2.30896e-07	CAV2|CD44|EGFR|ERBB2|NTRK2|PTEN|TGFB2|TGFBR1|CXCR4
GO:0048634_regulation of muscle organ development	4.15216e-05	2.49719e-07	BCL2|CCNB1|ERBB3|PTEN|TGFBR1|TGFBR2
GO:0051347_positive regulation of transferase activity	4.19721e-05	2.55461e-07	BMI1|CCNB1|EGFR|ERBB2|ERBB3|PTEN|TGFB2|TGFBR1|TGFBR2|CXCR4
GO:0014706_striated muscle tissue development	4.19721e-05	2.57742e-07	BCL2|CAV2|CCNB1|ERBB3|PTEN|TGFB2|TGFBR1|TGFBR2
GO:0007423_sensory organ development	4.38478e-05	2.72036e-07	BCL2|EGFR|NTRK2|TGFB2|TGFBR1|TGFBR2|VIM|LGR5|PROM1
GO:0048015_phosphatidylinositol-mediated signaling	5.047e-05	3.16316e-07	EGFR|ERBB2|ERBB3|NTRK2|PTEN|TGFB2
GO:0045597_positive regulation of cell differentiation	5.15933e-05	3.26623e-07	BCL2|ID4|NTRK2|PTEN|CXCL12|TGFB2|TGFBR1|TGFBR2|VEGFC|CXCR4|PROM1
GO:0006915_apoptotic process	5.22926e-05	3.34818e-07	BCL2|CD44|EGFR|ERBB3|KRT8|MUC1|NTRK2|PTEN|CXCL12|TGFB2|TGFBR1|TGFBR2|TP53|CXCR4|PARP2
GO:0051093_negative regulation of developmental process	5.22926e-05	3.3767e-07	BCL2|CDH3|EGFR|ERBB2|ID4|NOTCH4|PTEN|TGFB2|TGFBR1|TGFBR2|VIM
GO:0051239_regulation of multicellular organismal process	5.26501e-05	3.43312e-07	BCL2|CCNB1|CDH3|EGFR|ERBB2|ERBB3|ID4|NOTCH4|NTRK2|PTEN|CXCL12|TGFB2|TGFBR1|TGFBR2|VEGFC|VIM|CXCR4|PROM1
GO:0048017_inositol lipid-mediated signaling	5.3876e-05	3.54717e-07	EGFR|ERBB2|ERBB3|NTRK2|PTEN|TGFB2
GO:0007155_cell adhesion	5.3995e-05	3.58918e-07	BCL2|CD44|CDH3|CLDN4|EGFR|ERBB2|ERBB3|MUC1|PTEN|CXCL12|TGFB2|TGFBR2|VEGFC
GO:0060537_muscle tissue development	5.51726e-05	3.70239e-07	BCL2|CAV2|CCNB1|ERBB3|PTEN|TGFB2|TGFBR1|TGFBR2
GO:0022610_biological adhesion	5.62025e-05	3.80708e-07	BCL2|CD44|CDH3|CLDN4|EGFR|ERBB2|ERBB3|MUC1|PTEN|CXCL12|TGFB2|TGFBR2|VEGFC
GO:0007517_muscle organ development	5.63114e-05	3.85011e-07	BCL2|CAV2|CCNB1|ERBB3|PTEN|TGFB2|TGFBR1|TGFBR2
GO:0006468_protein phosphorylation	5.6811e-05	3.92024e-07	BCL2|CAV2|CCNB1|CD44|EGFR|ERBB2|ERBB3|NTRK2|PTEN|TGFB2|TGFBR1|TGFBR2|TP53|VEGFC|CXCR4
GO:0010647_positive regulation of cell communication	5.92212e-05	4.12404e-07	BCL2|CAV2|CD44|CDH3|EGFR|ERBB2|ERBB3|NTRK2|PTEN|TGFB2|TGFBR1|TP53|CXCR4|LGR5
GO:0048699_generation of neurons	5.97577e-05	4.2085e-07	BCL2|EGFR|ERBB2|ID4|NTRK2|PTEN|CXCL12|TGFB2|TGFBR1|VEGFC|VIM|CXCR4|PROM1
GO:0030307_positive regulation of cell growth	5.97577e-05	4.27189e-07	BCL2|EGFR|ERBB2|CXCL12|TGFB2|TGFBR1
GO:0000082_G1/S transition of mitotic cell cycle	5.97577e-05	4.29927e-07	BCL2|CCNB1|EGFR|ID4|MUC1|PTEN|TP53
GO:0023056_positive regulation of signaling	5.97577e-05	4.31272e-07	BCL2|CAV2|CD44|CDH3|EGFR|ERBB2|ERBB3|NTRK2|PTEN|TGFB2|TGFBR1|TP53|CXCR4|LGR5
GO:2000045_regulation of G1/S transition of mitotic cell cycle	6.08556e-05	4.43048e-07	BCL2|CCNB1|EGFR|MUC1|PTEN|TP53
GO:0048709_oligodendrocyte differentiation	6.13774e-05	4.50733e-07	ERBB2|ID4|NTRK2|PTEN|CXCR4
GO:0023014_signal transduction by protein phosphorylation	6.31605e-05	4.67826e-07	CAV2|CD44|EGFR|ERBB2|ERBB3|NTRK2|PTEN|TGFB2|TGFBR1|TGFBR2|CXCR4
GO:0022414_reproductive process	6.32331e-05	4.72473e-07	BCL2|CCNB1|CLDN4|EGFR|ID4|KRT8|KRT19|PGR|PTEN|TGFB2|TGFBR1|TGFBR2|LGR5
GO:0000003_reproduction	6.32331e-05	4.7637e-07	BCL2|CCNB1|CLDN4|EGFR|ID4|KRT8|KRT19|PGR|PTEN|TGFB2|TGFBR1|TGFBR2|LGR5
GO:0001942_hair follicle development	6.66619e-05	5.06421e-07	BCL2|CDH3|EGFR|TGFB2|LGR5
GO:0035265_organ growth	7.16293e-05	5.48693e-07	BCL2|CCNB1|PTEN|TGFB2|TGFBR1|TGFBR2
GO:0022404_molting cycle process	7.22813e-05	5.67415e-07	BCL2|CDH3|EGFR|TGFB2|LGR5
GO:0022405_hair cycle process	7.22813e-05	5.67415e-07	BCL2|CDH3|EGFR|TGFB2|LGR5
GO:0098773_skin epidermis development	7.22813e-05	5.67415e-07	BCL2|CDH3|EGFR|TGFB2|LGR5
GO:0040007_growth	7.29998e-05	5.77677e-07	BCL2|CCNB1|EGFR|EMP1|ERBB2|PTEN|CXCL12|TGFB2|TGFBR1|TGFBR2|TP53
GO:0055024_regulation of cardiac muscle tissue development	7.52207e-05	6.00013e-07	CCNB1|ERBB3|PTEN|TGFBR1|TGFBR2
GO:0050790_regulation of catalytic activity	7.59249e-05	6.10437e-07	BCL2|BMI1|CAV2|CCNB1|CD44|CDH3|EGFR|ERBB2|ERBB3|NTRK2|PTEN|TGFB2|TGFBR1|TGFBR2|TP53|CXCR4
GO:0043085_positive regulation of catalytic activity	7.97965e-05	6.47709e-07	BCL2|BMI1|CAV2|CCNB1|CDH3|EGFR|ERBB2|ERBB3|PTEN|TGFB2|TGFBR1|TGFBR2|CXCR4
GO:0035295_tube development	7.97965e-05	6.51668e-07	BCL2|CCNB1|EGFR|NOTCH4|PGR|TGFB2|TGFBR2|LGR5|PROM1
GO:0009968_negative regulation of signal transduction	8.11372e-05	6.67754e-07	BCL2|CAV2|CD44|EGFR|ERBB2|ERBB3|MUC1|PTEN|CXCL12|TGFB2|TGFBR1|TGFBR2
GO:0044843_cell cycle G1/S phase transition	8.26108e-05	6.85111e-07	BCL2|CCNB1|EGFR|ID4|MUC1|PTEN|TP53
GO:0003197_endocardial cushion development	8.85427e-05	7.43735e-07	ERBB3|TGFB2|TGFBR1|TGFBR2
GO:0055017_cardiac muscle tissue growth	8.85427e-05	7.45517e-07	CCNB1|PTEN|TGFB2|TGFBR1|TGFBR2
GO:0018105_peptidyl-serine phosphorylation	9.07957e-05	7.70234e-07	BCL2|CCNB1|CD44|EGFR|NTRK2|TGFBR1|TGFBR2
GO:0009887_animal organ morphogenesis	9.66346e-05	8.25885e-07	BCL2|EGFR|ID4|NTRK2|PGR|PTEN|TGFB2|TGFBR1|TGFBR2|VEGFC|PROM1
GO:1902806_regulation of cell cycle G1/S phase transition	9.86561e-05	8.49407e-07	BCL2|CCNB1|EGFR|MUC1|PTEN|TP53
GO:0014066_regulation of phosphatidylinositol 3-kinase signaling	0.000100528	8.71891e-07	EGFR|ERBB3|NTRK2|PTEN|TGFB2
GO:0032268_regulation of cellular protein metabolic process	0.000101639	8.87955e-07	BCL2|BMI1|CAV2|CCNB1|CD44|EGFR|ERBB2|ERBB3|MUC1|NTRK2|PTEN|TGFB2|TGFBR1|TGFBR2|TP53|VEGFC|CXCR4
GO:0043010_camera-type eye development	0.000102503	9.0422e-07	EGFR|NTRK2|TGFB2|TGFBR1|TGFBR2|VIM|PROM1
GO:0010033_response to organic substance	0.000102503	9.08486e-07	BCL2|CAV2|CCNB1|CD44|CLDN4|EGFR|ERBB2|KRT8|NTRK2|PGR|PTEN|CXCL12|TGFB2|TGFBR1|TGFBR2|TP53|VEGFC|CXCR4
GO:0040011_locomotion	0.000104093	9.29163e-07	BCL2|CAV2|CD44|EGFR|ERBB2|ERBB3|NTRK2|PTEN|CXCL12|TGFB2|TGFBR1|TGFBR2|VEGFC|CXCR4
GO:0072359_circulatory system development	0.000108515	9.77474e-07	CCNB1|EGFR|ERBB2|ERBB3|NOTCH4|NTRK2|PTEN|TGFB2|TGFBR1|TGFBR2|VEGFC
GO:0051338_regulation of transferase activity	0.000108515	9.87112e-07	BMI1|CCNB1|EGFR|ERBB2|ERBB3|PTEN|TGFB2|TGFBR1|TGFBR2|TP53|CXCR4
GO:0051716_cellular response to stimulus	0.000108515	9.91813e-07	BCL2|CAV2|CCNB1|CD44|CDH3|CLDN4|EGFR|ERBB2|ERBB3|KRT8|KRT19|MUC1|NOTCH4|NTRK2|PGR|PLCB4|PTEN|CXCL12|TGFB2|TGFBR1|TGFBR2|TP53|VEGFC|VIM|CXCR4|LGR5|PARP2
GO:0031099_regeneration	0.000108515	9.96119e-07	BCL2|CCNB1|EGFR|PTEN|CXCL12|TGFBR2
GO:0060419_heart growth	0.000109772	1.01461e-06	CCNB1|PTEN|TGFB2|TGFBR1|TGFBR2
GO:0008630_intrinsic apoptotic signaling pathway in response to DNA damage	0.000120304	1.11957e-06	BCL2|CD44|MUC1|CXCL12|TP53
GO:0009966_regulation of signal transduction	0.000121235	1.13591e-06	BCL2|CAV2|CD44|CDH3|EGFR|ERBB2|ERBB3|MUC1|NTRK2|PTEN|CXCL12|TGFB2|TGFBR1|TGFBR2|TP53|VEGFC|CXCR4|LGR5
GO:0030182_neuron differentiation	0.000122369	1.15428e-06	BCL2|EGFR|ERBB2|ID4|NTRK2|PTEN|CXCL12|TGFB2|TGFBR1|VIM|CXCR4|PROM1
GO:0045786_negative regulation of cell cycle	0.000129996	1.23445e-06	BCL2|BMI1|CCNB1|EGFR|MUC1|PTEN|TGFB2|TGFBR1|TP53
GO:0048870_cell motility	0.000130637	1.26526e-06	BCL2|CD44|EGFR|ERBB2|ERBB3|NTRK2|PTEN|CXCL12|TGFB2|TGFBR1|TGFBR2|VEGFC|CXCR4
GO:0051674_localization of cell	0.000130637	1.26526e-06	BCL2|CD44|EGFR|ERBB2|ERBB3|NTRK2|PTEN|CXCL12|TGFB2|TGFBR1|TGFBR2|VEGFC|CXCR4
GO:2000145_regulation of cell motility	0.000130637	1.2654e-06	BCL2|EGFR|ERBB2|ERBB3|PTEN|CXCL12|TGFB2|TGFBR1|TGFBR2|VEGFC
GO:0007623_circadian rhythm	0.000130637	1.27362e-06	CLDN4|EGFR|ID4|NTRK2|PTEN|TP53
GO:1901700_response to oxygen-containing compound	0.000134815	1.32289e-06	BCL2|CAV2|CCNB1|CLDN4|EGFR|KRT8|NTRK2|PTEN|CXCL12|TGFB2|TGFBR1|TGFBR2|TP53
GO:1902531_regulation of intracellular signal transduction	0.000138537	1.36818e-06	BCL2|CAV2|CD44|EGFR|ERBB2|ERBB3|MUC1|NTRK2|PTEN|CXCL12|TGFB2|TGFBR1|TP53|CXCR4
GO:0001655_urogenital system development	0.000140807	1.39952e-06	BCL2|ID4|PTEN|TGFB2|TGFBR1|LGR5|PROM1
GO:0033002_muscle cell proliferation	0.000147672	1.47709e-06	CCNB1|EGFR|PTEN|TGFB2|TGFBR1|TGFBR2
GO:0010628_positive regulation of gene expression	0.000150138	1.51126e-06	CCNB1|CDH3|EGFR|ERBB2|ERBB3|ID4|MUC1|NOTCH4|NTRK2|PGR|PTEN|TGFBR1|TP53|VIM
GO:0051704_multi-organism process	0.000158491	1.60538e-06	BCL2|CAV2|CCNB1|CLDN4|EGFR|KRT8|KRT19|PGR|PTEN|CXCL12|TGFBR1|TGFBR2|TP53|VIM|CXCR4|LGR5
GO:2000134_negative regulation of G1/S transition of mitotic cell cycle	0.00015974	1.62815e-06	BCL2|CCNB1|MUC1|PTEN|TP53
GO:0010648_negative regulation of cell communication	0.000160653	1.64762e-06	BCL2|CAV2|CD44|EGFR|ERBB2|ERBB3|MUC1|PTEN|CXCL12|TGFB2|TGFBR1|TGFBR2
GO:0023057_negative regulation of signaling	0.000163009	1.70191e-06	BCL2|CAV2|CD44|EGFR|ERBB2|ERBB3|MUC1|PTEN|CXCL12|TGFB2|TGFBR1|TGFBR2
GO:0042303_molting cycle	0.000163009	1.70274e-06	BCL2|CDH3|EGFR|TGFB2|LGR5
GO:0042633_hair cycle	0.000163009	1.70274e-06	BCL2|CDH3|EGFR|TGFB2|LGR5
GO:0043066_negative regulation of apoptotic process	0.000185522	1.94964e-06	BCL2|CD44|EGFR|ERBB3|MUC1|NTRK2|PTEN|CXCL12|TGFBR1|TP53
GO:0051896_regulation of protein kinase B signaling	0.000196332	2.07568e-06	EGFR|ERBB2|ERBB3|NTRK2|PTEN|TGFBR1
GO:0045596_negative regulation of cell differentiation	0.000204059	2.17029e-06	BCL2|EGFR|ERBB2|ID4|NOTCH4|PTEN|TGFB2|TGFBR1|VIM
GO:0040017_positive regulation of locomotion	0.000204123	2.1839e-06	BCL2|CAV2|EGFR|CXCL12|TGFB2|TGFBR1|TGFBR2|VEGFC
GO:1902807_negative regulation of cell cycle G1/S phase transition	0.00020523	2.20873e-06	BCL2|CCNB1|MUC1|PTEN|TP53
GO:0043069_negative regulation of programmed cell death	0.000208402	2.25606e-06	BCL2|CD44|EGFR|ERBB3|MUC1|NTRK2|PTEN|CXCL12|TGFBR1|TP53
GO:0048738_cardiac muscle tissue development	0.000212549	2.31441e-06	CCNB1|ERBB3|PTEN|TGFB2|TGFBR1|TGFBR2
GO:0060043_regulation of cardiac muscle cell proliferation	0.000236568	2.60043e-06	CCNB1|PTEN|TGFBR1|TGFBR2
GO:0035239_tube morphogenesis	0.000236568	2.6059e-06	BCL2|EGFR|NOTCH4|PGR|TGFB2|TGFBR2|LGR5
GO:0007399_nervous system development	0.000256908	2.84622e-06	BCL2|EGFR|ERBB2|ERBB3|ID4|NTRK2|PTEN|CXCL12|TGFB2|TGFBR1|TGFBR2|VEGFC|VIM|CXCR4|PROM1
GO:0051270_regulation of cellular component movement	0.000258488	2.88009e-06	BCL2|EGFR|ERBB2|ERBB3|PTEN|CXCL12|TGFB2|TGFBR1|TGFBR2|VEGFC
GO:0051246_regulation of protein metabolic process	0.000267486	2.99728e-06	BCL2|BMI1|CAV2|CCNB1|CD44|EGFR|ERBB2|ERBB3|MUC1|NTRK2|PTEN|TGFB2|TGFBR1|TGFBR2|TP53|VEGFC|CXCR4
GO:0007417_central nervous system development	0.000274071	3.08842e-06	BCL2|EGFR|ERBB2|ID4|NTRK2|PTEN|CXCL12|TGFBR2|VIM|CXCR4
GO:0000165_MAPK cascade	0.000278001	3.15031e-06	CAV2|CD44|EGFR|ERBB2|ERBB3|NTRK2|PTEN|TGFB2|TGFBR1|CXCR4
GO:0045860_positive regulation of protein kinase activity	0.000281371	3.2063e-06	CCNB1|EGFR|ERBB2|ERBB3|TGFB2|TGFBR1|TGFBR2|CXCR4
GO:0008285_negative regulation of cell proliferation	0.000288305	3.30357e-06	BCL2|CAV2|ERBB2|PTEN|TGFB2|TGFBR1|TGFBR2|TP53|VEGFC
GO:0048565_digestive tract development	0.000322022	3.7103e-06	BCL2|CCNB1|EGFR|TGFB2|TGFBR2
GO:0070887_cellular response to chemical stimulus	0.00032404	3.77496e-06	BCL2|CAV2|CCNB1|CD44|EGFR|ERBB2|KRT8|NTRK2|PGR|PTEN|CXCL12|TGFB2|TGFBR1|TGFBR2|TP53|VEGFC|CXCR4
GO:0003198_epithelial to mesenchymal transition involved in endocardial cushion formation	0.00032404	3.78774e-06	TGFB2|TGFBR1|TGFBR2
GO:0043408_regulation of MAPK cascade	0.00032404	3.7951e-06	CAV2|CD44|EGFR|ERBB2|NTRK2|PTEN|TGFB2|TGFBR1|CXCR4
GO:0065009_regulation of molecular function	0.000328415	3.88758e-06	BCL2|BMI1|CAV2|CCNB1|CD44|CDH3|EGFR|ERBB2|ERBB3|NTRK2|PTEN|CXCL12|TGFB2|TGFBR1|TGFBR2|TP53|VEGFC|CXCR4
GO:0000902_cell morphogenesis	0.000328415	3.90606e-06	BCL2|CD44|EGFR|ERBB2|NOTCH4|NTRK2|PTEN|CXCL12|TGFB2|CXCR4
GO:0007507_heart development	0.000328415	3.90871e-06	CCNB1|EGFR|ERBB2|ERBB3|PTEN|TGFB2|TGFBR1|TGFBR2
GO:0016310_phosphorylation	0.000357143	4.27323e-06	BCL2|CAV2|CCNB1|CD44|EGFR|ERBB2|ERBB3|NTRK2|PTEN|TGFB2|TGFBR1|TGFBR2|TP53|VEGFC|CXCR4
GO:0010646_regulation of cell communication	0.000359443	4.32351e-06	BCL2|CAV2|CD44|CDH3|EGFR|ERBB2|ERBB3|MUC1|NTRK2|PTEN|CXCL12|TGFB2|TGFBR1|TGFBR2|TP53|VEGFC|CXCR4|LGR5
GO:0018108_peptidyl-tyrosine phosphorylation	0.000359656	4.34884e-06	CD44|EGFR|ERBB2|ERBB3|NTRK2|TP53|VEGFC
GO:0009628_response to abiotic stimulus	0.00036986	4.49564e-06	BCL2|CCNB1|EGFR|KRT8|PTEN|CXCL12|TGFB2|TGFBR2|TP53|VEGFC|CXCR4
GO:0006928_movement of cell or subcellular component	0.000373145	4.56468e-06	BCL2|CD44|EGFR|ERBB2|ERBB3|NTRK2|PTEN|CXCL12|TGFB2|TGFBR1|TGFBR2|VEGFC|VIM|CXCR4
GO:0018212_peptidyl-tyrosine modification	0.000373145	4.58282e-06	CD44|EGFR|ERBB2|ERBB3|NTRK2|TP53|VEGFC
GO:0043491_protein kinase B signaling	0.000398367	4.9178e-06	EGFR|ERBB2|ERBB3|NTRK2|PTEN|TGFBR1
GO:2001233_regulation of apoptotic signaling pathway	0.000402318	4.99613e-06	BCL2|CD44|MUC1|PTEN|CXCL12|TGFBR1|TP53
GO:0060485_mesenchyme development	0.000402318	5.03425e-06	BCL2|ERBB3|PTEN|TGFB2|TGFBR1|TGFBR2
GO:0060548_negative regulation of cell death	0.000402318	5.04627e-06	BCL2|CD44|EGFR|ERBB3|MUC1|NTRK2|PTEN|CXCL12|TGFBR1|TP53
GO:0033674_positive regulation of kinase activity	0.000402318	5.06845e-06	CCNB1|EGFR|ERBB2|ERBB3|TGFB2|TGFBR1|TGFBR2|CXCR4
GO:0023051_regulation of signaling	0.000422985	5.3556e-06	BCL2|CAV2|CD44|CDH3|EGFR|ERBB2|ERBB3|MUC1|NTRK2|PTEN|CXCL12|TGFB2|TGFBR1|TGFBR2|TP53|VEGFC|CXCR4|LGR5
GO:0048519_negative regulation of biological process	0.000435635	5.54334e-06	BCL2|BMI1|CAV2|CCNB1|CD44|CDH3|EGFR|ERBB2|ERBB3|ID4|MUC1|NOTCH4|NTRK2|PGR|PTEN|CXCL12|TGFB2|TGFBR1|TGFBR2|TP53|VEGFC|VIM
GO:0048514_blood vessel morphogenesis	0.000440862	5.63776e-06	ERBB2|NOTCH4|NTRK2|PTEN|TGFB2|TGFBR1|TGFBR2|VEGFC
GO:0001558_regulation of cell growth	0.000445242	5.72196e-06	BCL2|EGFR|ERBB2|CXCL12|TGFB2|TGFBR1|TP53
GO:0035556_intracellular signal transduction	0.000455979	5.89174e-06	BCL2|CAV2|CCNB1|CD44|EGFR|ERBB2|ERBB3|MUC1|NTRK2|PLCB4|PTEN|CXCL12|TGFB2|TGFBR1|TP53|CXCR4
GO:0055123_digestive system development	0.000455979	5.91769e-06	BCL2|CCNB1|EGFR|TGFB2|TGFBR2
GO:0021700_developmental maturation	0.000485164	6.32716e-06	BCL2|CCNB1|CDH3|PGR|PTEN|TGFB2
GO:0044093_positive regulation of molecular function	0.000502954	6.591e-06	BCL2|BMI1|CAV2|CCNB1|CDH3|EGFR|ERBB2|ERBB3|PTEN|TGFB2|TGFBR1|TGFBR2|CXCR4
GO:0048585_negative regulation of response to stimulus	0.000519775	6.84434e-06	BCL2|CAV2|CD44|EGFR|ERBB2|ERBB3|MUC1|PTEN|CXCL12|TGFB2|TGFBR1|TGFBR2
GO:0055021_regulation of cardiac muscle tissue growth	0.000536126	7.09359e-06	CCNB1|PTEN|TGFBR1|TGFBR2
GO:0071695_anatomical structure maturation	0.000562027	7.47188e-06	BCL2|CCNB1|CDH3|PGR|TGFB2
GO:0034330_cell junction organization	0.000577219	7.71038e-06	BCL2|CDH3|KRT5|PTEN|TGFB2|TGFBR1
GO:0022603_regulation of anatomical structure morphogenesis	0.000591548	7.93923e-06	BCL2|CD44|ERBB2|NTRK2|PTEN|CXCL12|TGFB2|TGFBR1|TGFBR2|VEGFC
GO:0045859_regulation of protein kinase activity	0.00060824	8.20177e-06	CCNB1|EGFR|ERBB2|ERBB3|PTEN|TGFB2|TGFBR1|TGFBR2|CXCR4
GO:0055002_striated muscle cell development	0.0006263	8.49356e-06	BCL2|CAV2|CCNB1|KRT8|KRT19
GO:0003272_endocardial cushion formation	0.0006263	8.5246e-06	TGFB2|TGFBR1|TGFBR2
GO:0071495_cellular response to endogenous stimulus	0.000685685	9.40885e-06	CAV2|CD44|EGFR|ERBB2|NTRK2|PGR|PTEN|TGFB2|TGFBR1|TGFBR2|TP53
GO:0060420_regulation of heart growth	0.000685685	9.41971e-06	CCNB1|PTEN|TGFBR1|TGFBR2
GO:0003274_endocardial cushion fusion	0.000711406	9.8403e-06	TGFB2|TGFBR2
GO:0048646_anatomical structure formation involved in morphogenesis	0.000711406	9.86312e-06	ERBB2|KRT8|KRT19|NOTCH4|PTEN|TGFB2|TGFBR1|TGFBR2|VEGFC|PROM1
GO:2001242_regulation of intrinsic apoptotic signaling pathway	0.000712331	9.92104e-06	BCL2|CD44|MUC1|CXCL12|TP53
GO:0120039_plasma membrane bounded cell projection morphogenesis	0.000738027	1.03256e-05	BCL2|CD44|EGFR|ERBB2|NTRK2|PTEN|CXCL12|CXCR4
GO:0007009_plasma membrane organization	0.000746532	1.04919e-05	CAV2|PTEN|TGFB2|CXCR4
GO:0048858_cell projection morphogenesis	0.000758246	1.07045e-05	BCL2|CD44|EGFR|ERBB2|NTRK2|PTEN|CXCL12|CXCR4
GO:0098609_cell-cell adhesion	0.000759676	1.07728e-05	BCL2|CD44|CDH3|CLDN4|EGFR|ERBB2|CXCL12|TGFB2|TGFBR2
GO:0030335_positive regulation of cell migration	0.00089351	1.27273e-05	BCL2|EGFR|CXCL12|TGFB2|TGFBR1|TGFBR2|VEGFC
GO:0001938_positive regulation of endothelial cell proliferation	0.000901843	1.2903e-05	CAV2|CXCL12|TGFBR1|VEGFC
GO:0055001_muscle cell development	0.000927563	1.33357e-05	BCL2|CAV2|CCNB1|KRT8|KRT19
GO:0032990_cell part morphogenesis	0.000927563	1.33885e-05	BCL2|CD44|EGFR|ERBB2|NTRK2|PTEN|CXCL12|CXCR4
GO:0043549_regulation of kinase activity	0.00101331	1.46902e-05	CCNB1|EGFR|ERBB2|ERBB3|PTEN|TGFB2|TGFBR1|TGFBR2|CXCR4
GO:0022402_cell cycle process	0.00101651	1.4801e-05	BCL2|BMI1|CAV2|CCNB1|EGFR|ID4|MUC1|PTEN|TGFB2|TGFBR1|TP53
GO:0001568_blood vessel development	0.00106236	1.55359e-05	ERBB2|NOTCH4|NTRK2|PTEN|TGFB2|TGFBR1|TGFBR2|VEGFC
GO:2000147_positive regulation of cell motility	0.00112196	1.64786e-05	BCL2|EGFR|CXCL12|TGFB2|TGFBR1|TGFBR2|VEGFC
GO:0045930_negative regulation of mitotic cell cycle	0.00116258	1.71487e-05	BCL2|CCNB1|EGFR|MUC1|PTEN|TP53
GO:0010717_regulation of epithelial to mesenchymal transition	0.00116474	1.72543e-05	PTEN|TGFB2|TGFBR1|TGFBR2
GO:0009725_response to hormone	0.001224	1.82096e-05	BCL2|CAV2|CLDN4|EGFR|PGR|PTEN|CXCL12|TGFB2|TGFBR2
GO:0051241_negative regulation of multicellular organismal process	0.00123213	1.84086e-05	BCL2|CDH3|EGFR|ERBB2|ID4|PTEN|TGFB2|TGFBR1|TGFBR2|VIM
GO:0001525_angiogenesis	0.00124249	1.86731e-05	ERBB2|NOTCH4|PTEN|TGFB2|TGFBR1|TGFBR2|VEGFC
GO:0048638_regulation of developmental growth	0.00124249	1.87994e-05	BCL2|CCNB1|PTEN|CXCL12|TGFBR1|TGFBR2
GO:0060562_epithelial tube morphogenesis	0.00124249	1.87994e-05	BCL2|NOTCH4|PGR|TGFB2|TGFBR2|LGR5
GO:0021782_glial cell development	0.0012452	1.89192e-05	EGFR|ID4|PTEN|VIM
GO:0042637_catagen	0.00127685	1.9658e-05	CDH3|TGFB2
GO:0051794_regulation of timing of catagen	0.00127685	1.9658e-05	CDH3|TGFB2
GO:0061343_cell adhesion involved in heart morphogenesis	0.00127685	1.9658e-05	TGFB2|TGFBR2
GO:0051272_positive regulation of cellular component movement	0.00127685	1.97234e-05	BCL2|EGFR|CXCL12|TGFB2|TGFBR1|TGFBR2|VEGFC
GO:0003203_endocardial cushion morphogenesis	0.00128745	2.00501e-05	TGFB2|TGFBR1|TGFBR2
GO:1902230_negative regulation of intrinsic apoptotic signaling pathway in response to DNA damage	0.00128745	2.00501e-05	CD44|MUC1|CXCL12
GO:0120036_plasma membrane bounded cell projection organization	0.00129512	2.02516e-05	BCL2|CD44|EGFR|EMP1|ERBB2|NTRK2|PTEN|CXCL12|TGFBR1|VIM|CXCR4
GO:0001701_in utero embryonic development	0.00131059	2.05764e-05	CCNB1|EGFR|KRT8|KRT19|TGFBR1|TGFBR2
GO:0048145_regulation of fibroblast proliferation	0.00131312	2.06994e-05	BMI1|CCNB1|EGFR|TP53
GO:0001944_vasculature development	0.0013518	2.13946e-05	ERBB2|NOTCH4|NTRK2|PTEN|TGFB2|TGFBR1|TGFBR2|VEGFC
GO:0048144_fibroblast proliferation	0.00136149	2.16342e-05	BMI1|CCNB1|EGFR|TP53
GO:0016477_cell migration	0.00136801	2.18245e-05	BCL2|CD44|EGFR|NTRK2|PTEN|CXCL12|TGFB2|TGFBR1|TGFBR2|VEGFC|CXCR4
GO:0072358_cardiovascular system development	0.00145505	2.33051e-05	ERBB2|NOTCH4|NTRK2|PTEN|TGFB2|TGFBR1|TGFBR2|VEGFC
GO:0048762_mesenchymal cell differentiation	0.00145919	2.34638e-05	BCL2|PTEN|TGFB2|TGFBR1|TGFBR2
GO:0030030_cell projection organization	0.00152564	2.46289e-05	BCL2|CD44|EGFR|EMP1|ERBB2|NTRK2|PTEN|CXCL12|TGFBR1|VIM|CXCR4
GO:0051128_regulation of cellular component organization	0.001554	2.51852e-05	BCL2|CAV2|CCNB1|CD44|EGFR|ERBB2|MUC1|NTRK2|PTEN|CXCL12|TGFB2|TGFBR1|TP53|VIM
GO:0010948_negative regulation of cell cycle process	0.00158817	2.58394e-05	BCL2|BMI1|CCNB1|MUC1|PTEN|TP53
GO:0048523_negative regulation of cellular process	0.0015976	2.60939e-05	BCL2|BMI1|CAV2|CCNB1|CD44|EGFR|ERBB2|ERBB3|ID4|MUC1|NOTCH4|NTRK2|PTEN|CXCL12|TGFB2|TGFBR1|TGFBR2|TP53|VEGFC|VIM
GO:0033993_response to lipid	0.00160322	2.62873e-05	BCL2|CCNB1|CLDN4|EGFR|PGR|PTEN|TGFB2|TGFBR1|TGFBR2
GO:0043523_regulation of neuron apoptotic process	0.00161493	2.65815e-05	BCL2|ERBB3|NTRK2|TGFB2|TP53
GO:2001243_negative regulation of intrinsic apoptotic signaling pathway	0.00162083	2.67812e-05	BCL2|CD44|MUC1|CXCL12
GO:0060317_cardiac epithelial to mesenchymal transition	0.00163473	2.71144e-05	TGFB2|TGFBR1|TGFBR2
GO:0007169_transmembrane receptor protein tyrosine kinase signaling pathway	0.00167248	2.78465e-05	CAV2|CDH3|EGFR|ERBB2|ERBB3|NTRK2|PTEN|VEGFC
GO:0006950_response to stress	0.00174605	2.9182e-05	BCL2|CCNB1|CD44|CDH3|EGFR|ERBB2|ERBB3|KRT8|MUC1|PTEN|CXCL12|TGFB2|TGFBR1|TGFBR2|TP53|VEGFC|CXCR4|PARP2
GO:0050767_regulation of neurogenesis	0.00178357	2.99218e-05	BCL2|ID4|NTRK2|PTEN|CXCL12|VEGFC|VIM|CXCR4
GO:0051726_regulation of cell cycle	0.00191632	3.22703e-05	BCL2|BMI1|CAV2|CCNB1|EGFR|MUC1|PTEN|TGFB2|TGFBR1|TP53
GO:0032388_positive regulation of intracellular transport	0.00193283	3.26706e-05	BCL2|CDH3|EGFR|ERBB2|TGFBR1|TP53
GO:0014070_response to organic cyclic compound	0.00196951	3.34153e-05	BCL2|CCNB1|CLDN4|EGFR|PGR|PTEN|TGFB2|TGFBR1|TGFBR2
GO:1904951_positive regulation of establishment of protein localization	0.00204839	3.48833e-05	BCL2|EGFR|ERBB2|TGFB2|TGFBR1|TP53|VEGFC
GO:0033138_positive regulation of peptidyl-serine phosphorylation	0.00206502	3.54279e-05	BCL2|CD44|EGFR|NTRK2
GO:0046620_regulation of organ growth	0.00206502	3.54279e-05	CCNB1|PTEN|TGFBR1|TGFBR2
GO:2000826_regulation of heart morphogenesis	0.00207003	3.5645e-05	TGFB2|TGFBR1|TGFBR2
GO:0010564_regulation of cell cycle process	0.00211668	3.65823e-05	BCL2|BMI1|CAV2|CCNB1|EGFR|MUC1|PTEN|TP53
GO:2001234_negative regulation of apoptotic signaling pathway	0.00223515	3.87712e-05	BCL2|CD44|MUC1|CXCL12|TGFBR1
GO:0009790_embryo development	0.00226677	3.94632e-05	CCNB1|EGFR|KRT8|KRT19|NOTCH4|TGFB2|TGFBR1|TGFBR2|VEGFC
GO:0042221_response to chemical	0.00234954	4.10881e-05	BCL2|CAV2|CCNB1|CD44|CDH3|CLDN4|EGFR|ERBB2|KRT8|NTRK2|PGR|PTEN|CXCL12|TGFB2|TGFBR1|TGFBR2|TP53|VEGFC|CXCR4
GO:0042698_ovulation cycle	0.00234954	4.12018e-05	BCL2|EGFR|PGR|TGFB2
GO:1902229_regulation of intrinsic apoptotic signaling pathway in response to DNA damage	0.00239842	4.22108e-05	CD44|MUC1|CXCL12
GO:0051050_positive regulation of transport	0.00250422	4.42312e-05	BCL2|CDH3|EGFR|ERBB2|CXCL12|TGFB2|TGFBR1|TP53|VEGFC
GO:0060412_ventricular septum morphogenesis	0.00258217	4.57716e-05	TGFB2|TGFBR1|TGFBR2
GO:0030330_DNA damage response, signal transduction by p53 class mediator	0.00258376	4.59632e-05	CCNB1|CD44|MUC1|TP53
GO:0042981_regulation of apoptotic process	0.00261501	4.66849e-05	BCL2|CD44|EGFR|ERBB3|MUC1|NTRK2|PTEN|CXCL12|TGFB2|TGFBR1|TP53
GO:0030855_epithelial cell differentiation	0.00262709	4.70667e-05	CDH3|KRT5|KRT8|KRT19|NOTCH4|PGR|VIM|PROM1
GO:0042552_myelination	0.00264952	4.76363e-05	ERBB2|ID4|PTEN|CXCR4
GO:0050794_regulation of cellular process	0.002652	4.78488e-05	BCL2|BMI1|CAV2|CCNB1|CD44|CDH3|CLDN4|EGFR|ERBB2|ERBB3|ID4|KRT8|KRT19|MUC1|NOTCH4|NTRK2|PGR|PLCB4|PTEN|CXCL12|TGFB2|TGFBR1|TGFBR2|TP53|VEGFC|VIM|CXCR4|LGR5|PROM1|PARP2
GO:0051402_neuron apoptotic process	0.0026702	4.83463e-05	BCL2|ERBB3|NTRK2|TGFB2|TP53
GO:0038128_ERBB2 signaling pathway	0.00272571	4.95239e-05	EGFR|ERBB2|ERBB3
GO:1905477_positive regulation of protein localization to membrane	0.00279619	5.11154e-05	BCL2|EGFR|ERBB2|TP53
GO:0043067_regulation of programmed cell death	0.00279619	5.11584e-05	BCL2|CD44|EGFR|ERBB3|MUC1|NTRK2|PTEN|CXCL12|TGFB2|TGFBR1|TP53
GO:1901991_negative regulation of mitotic cell cycle phase transition	0.00280611	5.15486e-05	BCL2|CCNB1|MUC1|PTEN|TP53
GO:0044772_mitotic cell cycle phase transition	0.00280611	5.16953e-05	BCL2|CCNB1|EGFR|ID4|MUC1|PTEN|TP53
GO:0001936_regulation of endothelial cell proliferation	0.00284344	5.29229e-05	CAV2|CXCL12|TGFBR1|VEGFC
GO:0007272_ensheathment of neurons	0.00284344	5.29229e-05	ERBB2|ID4|PTEN|CXCR4
GO:0008366_axon ensheathment	0.00284344	5.29229e-05	ERBB2|ID4|PTEN|CXCR4
GO:0006796_phosphate-containing compound metabolic process	0.00288436	5.38673e-05	BCL2|CAV2|CCNB1|CD44|EGFR|ERBB2|ERBB3|NTRK2|PLCB4|PTEN|TGFB2|TGFBR1|TGFBR2|TP53|VEGFC|CXCR4
GO:0030334_regulation of cell migration	0.0029458	5.52012e-05	BCL2|EGFR|PTEN|CXCL12|TGFB2|TGFBR1|TGFBR2|VEGFC
GO:0048583_regulation of response to stimulus	0.003071	5.77417e-05	BCL2|CAV2|CD44|CDH3|EGFR|ERBB2|ERBB3|MUC1|NTRK2|PTEN|CXCL12|TGFB2|TGFBR1|TGFBR2|TP53|VEGFC|CXCR4|LGR5
GO:0043009_chordate embryonic development	0.00314109	5.92584e-05	CCNB1|EGFR|KRT8|KRT19|TGFB2|TGFBR1|TGFBR2
GO:0048666_neuron development	0.00317923	6.01791e-05	BCL2|EGFR|ERBB2|NTRK2|PTEN|CXCL12|TGFB2|VIM|CXCR4
GO:0045216_cell-cell junction organization	0.00326151	6.21496e-05	BCL2|CDH3|PTEN|TGFB2|TGFBR1
GO:0050730_regulation of peptidyl-tyrosine phosphorylation	0.00326151	6.21496e-05	CD44|EGFR|ERBB3|TP53|VEGFC
GO:0009792_embryo development ending in birth or egg hatching	0.00327779	6.26672e-05	CCNB1|EGFR|KRT8|KRT19|TGFB2|TGFBR1|TGFBR2
GO:0016032_viral process	0.00329555	6.3327e-05	BCL2|CAV2|EGFR|KRT8|KRT19|TP53|VIM|CXCR4
GO:0045926_negative regulation of growth	0.00329555	6.34241e-05	BCL2|PTEN|TGFB2|TGFBR2|TP53
GO:1901988_negative regulation of cell cycle phase transition	0.0033518	6.47188e-05	BCL2|CCNB1|MUC1|PTEN|TP53
GO:0042771_intrinsic apoptotic signaling pathway in response to DNA damage by p53 class mediator	0.00343495	6.65418e-05	CD44|MUC1|TP53
GO:0021537_telencephalon development	0.00353613	6.87258e-05	EGFR|ID4|NTRK2|PTEN|CXCL12
GO:0097435_supramolecular fiber organization	0.00354944	6.92091e-05	BCL2|KRT8|KRT19|CXCL12|TGFB2|TGFBR1|VIM
GO:0050896_response to stimulus	0.00354994	6.94437e-05	BCL2|CAV2|CCNB1|CD44|CDH3|CLDN4|EGFR|ERBB2|ERBB3|KRT8|KRT19|MUC1|NOTCH4|NTRK2|PGR|PLCB4|PTEN|CXCL12|TGFB2|TGFBR1|TGFBR2|TP53|VEGFC|VIM|CXCR4|LGR5|PARP2
GO:0051960_regulation of nervous system development	0.00359373	7.05277e-05	BCL2|ID4|NTRK2|PTEN|CXCL12|VEGFC|VIM|CXCR4
GO:0045785_positive regulation of cell adhesion	0.0036366	7.18294e-05	CD44|ERBB2|CXCL12|TGFB2|TGFBR2|VEGFC
GO:0048545_response to steroid hormone	0.0036366	7.18294e-05	BCL2|CLDN4|EGFR|PGR|TGFB2|TGFBR2
GO:0006464_cellular protein modification process	0.00363721	7.23021e-05	BCL2|BMI1|CAV2|CCNB1|CD44|EGFR|ERBB2|ERBB3|MUC1|NTRK2|PTEN|TGFB2|TGFBR1|TGFBR2|TP53|VEGFC|CXCR4|PARP2
GO:0036211_protein modification process	0.00363721	7.23021e-05	BCL2|BMI1|CAV2|CCNB1|CD44|EGFR|ERBB2|ERBB3|MUC1|NTRK2|PTEN|TGFB2|TGFBR1|TGFBR2|TP53|VEGFC|CXCR4|PARP2
GO:0042770_signal transduction in response to DNA damage	0.00369405	7.36658e-05	CCNB1|CD44|MUC1|TP53
GO:0044770_cell cycle phase transition	0.00377331	7.54854e-05	BCL2|CCNB1|EGFR|ID4|MUC1|PTEN|TP53
GO:0006793_phosphorus metabolic process	0.00380501	7.63604e-05	BCL2|CAV2|CCNB1|CD44|EGFR|ERBB2|ERBB3|NTRK2|PLCB4|PTEN|TGFB2|TGFBR1|TGFBR2|TP53|VEGFC|CXCR4
GO:0048812_neuron projection morphogenesis	0.00403778	8.13534e-05	BCL2|EGFR|ERBB2|NTRK2|PTEN|CXCL12|CXCR4
GO:0072132_mesenchyme morphogenesis	0.00403778	8.1543e-05	TGFB2|TGFBR1|TGFBR2
GO:0006974_cellular response to DNA damage stimulus	0.00407759	8.2605e-05	BCL2|CCNB1|CD44|EGFR|MUC1|CXCL12|TP53|PARP2
GO:0050680_negative regulation of epithelial cell proliferation	0.00409532	8.3426e-05	CAV2|PTEN|TGFB2|TGFBR1
GO:0007162_negative regulation of cell adhesion	0.00409532	8.34828e-05	ERBB2|ERBB3|MUC1|PTEN|CXCL12
GO:0048589_developmental growth	0.00422817	8.66762e-05	BCL2|CCNB1|PTEN|CXCL12|TGFB2|TGFBR1|TGFBR2
GO:0010718_positive regulation of epithelial to mesenchymal transition	0.00422817	8.69939e-05	TGFB2|TGFBR1|TGFBR2
GO:0051205_protein insertion into membrane	0.00422817	8.69939e-05	BCL2|EGFR|TP53
GO:0007050_cell cycle arrest	0.00428111	8.83541e-05	CCNB1|MUC1|TGFB2|TGFBR1|TP53
GO:0007292_female gamete generation	0.00428203	8.86441e-05	BCL2|CCNB1|PGR|LGR5
GO:0032906_transforming growth factor beta2 production	0.00435895	9.13157e-05	CDH3|TGFB2
GO:0032909_regulation of transforming growth factor beta2 production	0.00435895	9.13157e-05	CDH3|TGFB2
GO:0048819_regulation of hair follicle maturation	0.00435895	9.13157e-05	CDH3|TGFB2
GO:0001935_endothelial cell proliferation	0.00435895	9.13404e-05	CAV2|CXCL12|TGFBR1|VEGFC
GO:0009994_oocyte differentiation	0.00440944	9.26775e-05	BCL2|CCNB1|LGR5
GO:0048609_multicellular organismal reproductive process	0.00441868	9.31515e-05	BCL2|CCNB1|EGFR|PGR|PTEN|TGFB2|TGFBR1|LGR5
GO:0050769_positive regulation of neurogenesis	0.00446364	9.43819e-05	BCL2|NTRK2|PTEN|CXCL12|VEGFC|CXCR4
GO:0016043_cellular component organization	0.00449797	9.53924e-05	BCL2|BMI1|CAV2|CCNB1|CD44|CDH3|EGFR|EMP1|ERBB2|KRT5|KRT8|KRT19|MUC1|NOTCH4|NTRK2|PTEN|CXCL12|TGFB2|TGFBR1|TP53|VIM|CXCR4
GO:0060284_regulation of cell development	0.00453022	9.63632e-05	BCL2|ID4|NTRK2|PTEN|CXCL12|VEGFC|VIM|CXCR4
GO:1901990_regulation of mitotic cell cycle phase transition	0.00460307	9.82042e-05	BCL2|CCNB1|EGFR|MUC1|PTEN|TP53
GO:0010941_regulation of cell death	0.00470972	0.000100778	BCL2|CD44|EGFR|ERBB3|MUC1|NTRK2|PTEN|CXCL12|TGFB2|TGFBR1|TP53
GO:0001837_epithelial to mesenchymal transition	0.00477252	0.000102726	PTEN|TGFB2|TGFBR1|TGFBR2
GO:0033135_regulation of peptidyl-serine phosphorylation	0.00477252	0.000102726	BCL2|CD44|EGFR|NTRK2
GO:0032504_multicellular organism reproduction	0.00481423	0.000103928	BCL2|CCNB1|EGFR|PGR|PTEN|TGFB2|TGFBR1|LGR5
GO:0010631_epithelial cell migration	0.00481697	0.000104292	PTEN|TGFB2|TGFBR1|TGFBR2|VEGFC
GO:0048568_embryonic organ development	0.00482855	0.000104849	EGFR|KRT8|KRT19|TGFB2|TGFBR1|TGFBR2
GO:1903047_mitotic cell cycle process	0.00489298	0.000106558	BCL2|CAV2|CCNB1|EGFR|ID4|MUC1|PTEN|TP53
GO:0044403_symbiosis, encompassing mutualism through parasitism	0.00491948	0.000107446	BCL2|CAV2|EGFR|KRT8|KRT19|TP53|VIM|CXCR4
GO:0090132_epithelium migration	0.005025	0.000110069	PTEN|TGFB2|TGFBR1|TGFBR2|VEGFC
GO:0003149_membranous septum morphogenesis	0.00530777	0.000117271	TGFB2|TGFBR2
GO:0031657_regulation of cyclin-dependent protein serine/threonine kinase activity involved in G1/S transition of mitotic cell cycle	0.00530777	0.000117271	EGFR|PTEN
GO:0044851_hair cycle phase	0.00530777	0.000117271	CDH3|TGFB2
GO:0007409_axonogenesis	0.00544883	0.000120733	BCL2|ERBB2|NTRK2|PTEN|CXCL12|CXCR4
GO:0090130_tissue migration	0.00550649	0.000122359	PTEN|TGFB2|TGFBR1|TGFBR2|VEGFC
GO:0051146_striated muscle cell differentiation	0.00558718	0.000124505	BCL2|CAV2|CCNB1|KRT8|KRT19
GO:0048146_positive regulation of fibroblast proliferation	0.00623565	0.000139351	BMI1|CCNB1|EGFR
GO:1901987_regulation of cell cycle phase transition	0.00633254	0.000141917	BCL2|CCNB1|EGFR|MUC1|PTEN|TP53
GO:1901185_negative regulation of ERBB signaling pathway	0.00651271	0.000147055	EGFR|ERBB2|ERBB3
GO:0044419_interspecies interaction between organisms	0.00651271	0.000147258	BCL2|CAV2|EGFR|KRT8|KRT19|TP53|VIM|CXCR4
GO:0072001_renal system development	0.00651271	0.000147604	BCL2|TGFB2|TGFBR1|LGR5|PROM1
GO:1901214_regulation of neuron death	0.00651271	0.000147604	BCL2|ERBB3|NTRK2|TGFB2|TP53
GO:0048754_branching morphogenesis of an epithelial tube	0.00663431	0.00015078	BCL2|NOTCH4|PGR|TGFBR2
GO:0031175_neuron projection development	0.006879	0.000156776	BCL2|EGFR|ERBB2|NTRK2|PTEN|CXCL12|VIM|CXCR4
GO:0060255_regulation of macromolecule metabolic process	0.00709466	0.000162141	BCL2|BMI1|CAV2|CCNB1|CD44|CDH3|EGFR|ERBB2|ERBB3|ID4|MUC1|NOTCH4|NTRK2|PGR|PTEN|TGFB2|TGFBR1|TGFBR2|TP53|VEGFC|VIM|CXCR4
GO:0061024_membrane organization	0.00727015	0.000166801	BCL2|CAV2|CCNB1|EGFR|PTEN|TGFB2|TP53|CXCR4
GO:0051897_positive regulation of protein kinase B signaling	0.00727015	0.000167072	EGFR|ERBB2|ERBB3|TGFBR1
GO:0000904_cell morphogenesis involved in differentiation	0.00729326	0.000168065	BCL2|ERBB2|NOTCH4|NTRK2|PTEN|CXCL12|CXCR4
GO:0071840_cellular component organization or biogenesis	0.00736578	0.000170202	BCL2|BMI1|CAV2|CCNB1|CD44|CDH3|EGFR|EMP1|ERBB2|KRT5|KRT8|KRT19|MUC1|NOTCH4|NTRK2|PTEN|CXCL12|TGFB2|TGFBR1|TP53|VIM|CXCR4
GO:0007346_regulation of mitotic cell cycle	0.00738944	0.000171216	BCL2|CAV2|CCNB1|EGFR|MUC1|PTEN|TP53
GO:0043412_macromolecule modification	0.00746501	0.00017344	BCL2|BMI1|CAV2|CCNB1|CD44|EGFR|ERBB2|ERBB3|MUC1|NTRK2|PTEN|TGFB2|TGFBR1|TGFBR2|TP53|VEGFC|CXCR4|PARP2
GO:1905475_regulation of protein localization to membrane	0.0075408	0.000175678	BCL2|EGFR|ERBB2|TP53
GO:0044848_biological phase	0.00765194	0.000178752	CDH3|TGFB2
GO:0097193_intrinsic apoptotic signaling pathway	0.00766372	0.000179512	BCL2|CD44|MUC1|CXCL12|TP53
GO:0007420_brain development	0.00828773	0.000194653	BCL2|EGFR|ID4|NTRK2|PTEN|CXCL12|TGFBR2
GO:0061564_axon development	0.00829546	0.00019536	BCL2|ERBB2|NTRK2|PTEN|CXCL12|CXCR4
GO:0006977_DNA damage response, signal transduction by p53 class mediator resulting in cell cycle arrest	0.00843314	0.000199137	CCNB1|MUC1|TP53
GO:0051962_positive regulation of nervous system development	0.00853857	0.000202167	BCL2|NTRK2|PTEN|CXCL12|VEGFC|CXCR4
GO:0060389_pathway-restricted SMAD protein phosphorylation	0.0087499	0.000208832	TGFB2|TGFBR1|TGFBR2
GO:0072431_signal transduction involved in mitotic G1 DNA damage checkpoint	0.0087499	0.000208832	CCNB1|MUC1|TP53
GO:1902400_intracellular signal transduction involved in G1 DNA damage checkpoint	0.0087499	0.000208832	CCNB1|MUC1|TP53
GO:0043217_myelin maintenance	0.0089534	0.000214256	PTEN|CXCR4
GO:0051222_positive regulation of protein transport	0.00901678	0.000216343	EGFR|ERBB2|TGFB2|TGFBR1|TP53|VEGFC
GO:2001021_negative regulation of response to DNA damage stimulus	0.00909638	0.000218829	CD44|MUC1|CXCL12
GO:0021543_pallium development	0.00927011	0.000223595	EGFR|ID4|NTRK2|PTEN
GO:0050789_regulation of biological process	0.00935234	0.00022907	BCL2|BMI1|CAV2|CCNB1|CD44|CDH3|CLDN4|EGFR|ERBB2|ERBB3|ID4|KRT8|KRT19|MUC1|NOTCH4|NTRK2|PGR|PLCB4|PTEN|CXCL12|TGFB2|TGFBR1|TGFBR2|TP53|VEGFC|VIM|CXCR4|LGR5|PROM1|PARP2
GO:0003281_ventricular septum development	0.00935234	0.000229131	TGFB2|TGFBR1|TGFBR2
GO:0072413_signal transduction involved in mitotic cell cycle checkpoint	0.00935234	0.000229131	CCNB1|MUC1|TP53
GO:1902402_signal transduction involved in mitotic DNA damage checkpoint	0.00935234	0.000229131	CCNB1|MUC1|TP53
GO:1902403_signal transduction involved in mitotic DNA integrity checkpoint	0.00935234	0.000229131	CCNB1|MUC1|TP53
GO:1904888_cranial skeletal system development	0.00935234	0.000229131	TGFB2|TGFBR1|TGFBR2
GO:0010720_positive regulation of cell development	0.00941639	0.000231296	BCL2|NTRK2|PTEN|CXCL12|VEGFC|CXCR4
GO:0014068_positive regulation of phosphatidylinositol 3-kinase signaling	0.00971018	0.000239742	ERBB3|NTRK2|TGFB2
GO:0048708_astrocyte differentiation	0.00971018	0.000239742	EGFR|ID4|VIM
GO:0071900_regulation of protein serine/threonine kinase activity	0.0100496	0.000249764	CCNB1|EGFR|ERBB2|PTEN|TGFBR1|CXCR4
GO:0060411_cardiac septum morphogenesis	0.0100496	0.000250667	TGFB2|TGFBR1|TGFBR2
GO:0072401_signal transduction involved in DNA integrity checkpoint	0.0100496	0.000250667	CCNB1|MUC1|TP53
GO:0072422_signal transduction involved in DNA damage checkpoint	0.0100496	0.000250667	CCNB1|MUC1|TP53
GO:1902166_negative regulation of intrinsic apoptotic signaling pathway in response to DNA damage by p53 class mediator	0.0101142	0.00025292	CD44|MUC1
GO:2000377_regulation of reactive oxygen species metabolic process	0.0102317	0.000256504	BCL2|EGFR|TGFBR2|TP53
GO:0070997_neuron death	0.0103031	0.000258947	BCL2|ERBB3|NTRK2|TGFB2|TP53
GO:0002088_lens development in camera-type eye	0.0103687	0.000261909	TGFBR1|TGFBR2|VIM
GO:0072395_signal transduction involved in cell cycle checkpoint	0.0103687	0.000261909	CCNB1|MUC1|TP53
GO:0060322_head development	0.010729	0.00027169	BCL2|EGFR|ID4|NTRK2|PTEN|CXCL12|TGFBR2
GO:0007179_transforming growth factor beta receptor signaling pathway	0.0109865	0.000280295	CAV2|TGFB2|TGFBR1|TGFBR2
GO:0048639_positive regulation of developmental growth	0.0109865	0.000280295	BCL2|CCNB1|CXCL12|TGFBR2
GO:0050731_positive regulation of peptidyl-tyrosine phosphorylation	0.0109865	0.000280295	CD44|ERBB3|TP53|VEGFC
GO:0007178_transmembrane receptor protein serine/threonine kinase signaling pathway	0.0110431	0.00028244	CAV2|TGFB2|TGFBR1|TGFBR2|VIM
GO:0007049_cell cycle	0.0110672	0.000283756	BCL2|BMI1|CAV2|CCNB1|EGFR|ID4|MUC1|PTEN|TGFB2|TGFBR1|TP53
GO:0030512_negative regulation of transforming growth factor beta receptor signaling pathway	0.0111023	0.00028536	CAV2|TGFBR1|TGFBR2
GO:0050930_induction of positive chemotaxis	0.0114125	0.000294734	CXCL12|VEGFC
GO:0032147_activation of protein kinase activity	0.0114125	0.000294778	EGFR|TGFB2|TGFBR1|TGFBR2|CXCR4
GO:0007422_peripheral nervous system development	0.0114368	0.000297578	ERBB2|ERBB3|NTRK2
GO:0031571_mitotic G1 DNA damage checkpoint	0.0114368	0.000297578	CCNB1|MUC1|TP53
GO:0044819_mitotic G1/S transition checkpoint	0.0114368	0.000297578	CCNB1|MUC1|TP53
GO:2001020_regulation of response to DNA damage stimulus	0.0114416	0.000299151	CD44|EGFR|MUC1|CXCL12
GO:2001235_positive regulation of apoptotic signaling pathway	0.0114416	0.000299151	BCL2|PTEN|TGFBR1|TP53
GO:0003208_cardiac ventricle morphogenesis	0.0117759	0.000310128	TGFB2|TGFBR1|TGFBR2
GO:0044783_G1 DNA damage checkpoint	0.0117759	0.000310128	CCNB1|MUC1|TP53
GO:1903845_negative regulation of cellular response to transforming growth factor beta stimulus	0.0117759	0.000310128	CAV2|TGFBR1|TGFBR2
GO:1902532_negative regulation of intracellular signal transduction	0.0119515	0.00031551	BCL2|CD44|MUC1|PTEN|CXCL12|TGFB2
GO:0061138_morphogenesis of a branching epithelium	0.0120512	0.000318902	BCL2|NOTCH4|PGR|TGFBR2
GO:0051049_regulation of transport	0.0123325	0.000327128	BCL2|CDH3|EGFR|ERBB2|ERBB3|PTEN|CXCL12|TGFB2|TGFBR1|TP53|VEGFC
GO:0044703_multi-organism reproductive process	0.012501	0.00033239	BCL2|CCNB1|CLDN4|PGR|PTEN|TGFBR1|TGFBR2|LGR5
GO:1902165_regulation of intrinsic apoptotic signaling pathway in response to DNA damage by p53 class mediator	0.0127451	0.000339687	CD44|MUC1
GO:0000278_mitotic cell cycle	0.0135891	0.000363042	BCL2|CAV2|CCNB1|EGFR|ID4|MUC1|PTEN|TP53
GO:0048667_cell morphogenesis involved in neuron differentiation	0.0137294	0.000367658	BCL2|ERBB2|NTRK2|PTEN|CXCL12|CXCR4
GO:0009605_response to external stimulus	0.01402	0.000376328	BCL2|CCNB1|EGFR|ERBB2|KRT8|PTEN|CXCL12|TGFB2|TGFBR2|TP53|VEGFC|CXCR4
GO:0048871_multicellular organismal homeostasis	0.0140363	0.000377655	BCL2|CDH3|CLDN4|EGFR|PROM1
GO:0003222_ventricular trabecula myocardium morphogenesis	0.0143112	0.000387768	TGFB2|TGFBR1
GO:0048820_hair follicle maturation	0.0143112	0.000387768	CDH3|TGFB2
GO:2000811_negative regulation of anoikis	0.0143112	0.000387768	BCL2|NTRK2
GO:0007565_female pregnancy	0.0144162	0.000391525	BCL2|CLDN4|PGR|TGFBR2
GO:0071902_positive regulation of protein serine/threonine kinase activity	0.0152176	0.000414255	CCNB1|EGFR|ERBB2|TGFBR1|CXCR4
GO:0001763_morphogenesis of a branching structure	0.0152259	0.000415444	BCL2|NOTCH4|PGR|TGFBR2
GO:0031100_animal organ regeneration	0.0154547	0.000422985	EGFR|CXCL12|TGFBR2
GO:0071456_cellular response to hypoxia	0.0154547	0.000423644	BCL2|CCNB1|PTEN|TP53
GO:0001667_ameboidal-type cell migration	0.0156773	0.000430739	PTEN|TGFB2|TGFBR1|TGFBR2|VEGFC
GO:0045844_positive regulation of striated muscle tissue development	0.0157948	0.000438706	BCL2|CCNB1|ERBB3
GO:0048636_positive regulation of muscle organ development	0.0157948	0.000438706	BCL2|CCNB1|ERBB3
GO:2000106_regulation of leukocyte apoptotic process	0.0157948	0.000438706	PTEN|CXCL12|TP53
GO:0022010_central nervous system myelination	0.0157948	0.000438965	ID4|PTEN
GO:0032291_axon ensheathment in central nervous system	0.0157948	0.000438965	ID4|PTEN
GO:0031058_positive regulation of histone modification	0.0162902	0.000454797	CCNB1|MUC1|TP53
GO:1901863_positive regulation of muscle tissue development	0.0162902	0.000454797	BCL2|CCNB1|ERBB3
GO:0048477_oogenesis	0.0168038	0.000471264	BCL2|CCNB1|LGR5
GO:0072332_intrinsic apoptotic signaling pathway by p53 class mediator	0.0168038	0.000471264	CD44|MUC1|TP53
GO:0036294_cellular response to decreased oxygen levels	0.0172306	0.000484325	BCL2|CCNB1|PTEN|TP53
GO:0000079_regulation of cyclin-dependent protein serine/threonine kinase activity	0.0173262	0.000488108	CCNB1|EGFR|PTEN
GO:0032386_regulation of intracellular transport	0.0174321	0.000492196	BCL2|CDH3|EGFR|ERBB2|TGFBR1|TP53
GO:0010632_regulation of epithelial cell migration	0.0177262	0.000502745	PTEN|TGFB2|TGFBR2|VEGFC
GO:0030595_leukocyte chemotaxis	0.0177262	0.000502745	CXCL12|TGFB2|VEGFC|CXCR4
GO:0022602_ovulation cycle process	0.0177779	0.000505334	BCL2|PGR|TGFB2
GO:0010468_regulation of gene expression	0.0177917	0.000507102	BCL2|BMI1|CCNB1|CDH3|EGFR|ERBB2|ERBB3|ID4|MUC1|NOTCH4|NTRK2|PGR|PTEN|TGFB2|TGFBR1|TGFBR2|TP53|VIM
GO:0030900_forebrain development	0.0177917	0.000507979	EGFR|ID4|NTRK2|PTEN|CXCL12
GO:0007160_cell-matrix adhesion	0.0185674	0.000531305	BCL2|CD44|PTEN|VEGFC
GO:0120035_regulation of plasma membrane bounded cell projection organization	0.0188413	0.000540332	CD44|NTRK2|PTEN|CXCL12|TGFBR1|VIM
GO:0045664_regulation of neuron differentiation	0.0189612	0.000550387	BCL2|ID4|NTRK2|PTEN|CXCL12|VIM
GO:0006582_melanin metabolic process	0.0189612	0.000550667	BCL2|CDH3
GO:0006978_DNA damage response, signal transduction by p53 class mediator resulting in transcription of p21 class mediator	0.0189612	0.000550667	MUC1|TP53
GO:0051797_regulation of hair follicle development	0.0189612	0.000550667	CDH3|TGFB2
GO:0060044_negative regulation of cardiac muscle cell proliferation	0.0189612	0.000550667	PTEN|TGFBR2
GO:0001894_tissue homeostasis	0.0189612	0.000550976	BCL2|CDH3|EGFR|PROM1
GO:0071158_positive regulation of cell cycle arrest	0.0191254	0.000559341	CCNB1|MUC1|TP53
GO:1904029_regulation of cyclin-dependent protein kinase activity	0.0191254	0.000559341	CCNB1|EGFR|PTEN
GO:0045787_positive regulation of cell cycle	0.0191254	0.00056045	CCNB1|EGFR|MUC1|TGFB2|TP53
GO:0007610_behavior	0.0191254	0.000560587	BCL2|EGFR|NTRK2|PTEN|CXCL12|TP53
GO:0009612_response to mechanical stimulus	0.0194441	0.000571161	CCNB1|EGFR|CXCL12|TGFBR2
GO:0007044_cell-substrate junction assembly	0.0195969	0.000578131	BCL2|KRT5|PTEN
GO:1905269_positive regulation of chromatin organization	0.0195969	0.000578131	CCNB1|MUC1|TP53
GO:0044267_cellular protein metabolic process	0.0201655	0.000597377	BCL2|BMI1|CAV2|CCNB1|CD44|EGFR|ERBB2|ERBB3|MUC1|NOTCH4|NTRK2|PTEN|TGFB2|TGFBR1|TGFBR2|TP53|VEGFC|CXCR4|PARP2
GO:0031344_regulation of cell projection organization	0.0201655	0.000597459	CD44|NTRK2|PTEN|CXCL12|TGFBR1|VIM
GO:0019222_regulation of metabolic process	0.020363	0.000604598	BCL2|BMI1|CAV2|CCNB1|CD44|CDH3|EGFR|ERBB2|ERBB3|ID4|MUC1|NOTCH4|NTRK2|PGR|PTEN|TGFB2|TGFBR1|TGFBR2|TP53|VEGFC|VIM|CXCR4
GO:0042772_DNA damage response, signal transduction resulting in transcription	0.0204962	0.000611149	MUC1|TP53
GO:1902254_negative regulation of intrinsic apoptotic signaling pathway by p53 class mediator	0.0204962	0.000611149	CD44|MUC1
GO:0001892_embryonic placenta development	0.0206457	0.000616913	EGFR|KRT8|KRT19
GO:0070201_regulation of establishment of protein localization	0.0211357	0.000632892	BCL2|EGFR|ERBB2|TGFB2|TGFBR1|TP53|VEGFC
GO:0090092_regulation of transmembrane receptor protein serine/threonine kinase signaling pathway	0.0211359	0.000634877	CAV2|TGFB2|TGFBR1|TGFBR2
GO:0060021_palate development	0.0211359	0.000636912	TGFB2|TGFBR1|TGFBR2
GO:2000379_positive regulation of reactive oxygen species metabolic process	0.0211359	0.000636912	EGFR|TGFBR2|TP53
GO:0071453_cellular response to oxygen levels	0.0213914	0.000645967	BCL2|CCNB1|PTEN|TP53
GO:0008406_gonad development	0.0216723	0.000657195	BCL2|PGR|TGFB2|TGFBR1
GO:0046488_phosphatidylinositol metabolic process	0.0216723	0.000657195	EGFR|ERBB2|ERBB3|PTEN
GO:0031323_regulation of cellular metabolic process	0.0219432	0.000666797	BCL2|BMI1|CAV2|CCNB1|CD44|CDH3|EGFR|ERBB2|ERBB3|ID4|MUC1|NOTCH4|NTRK2|PGR|PTEN|TGFB2|TGFBR1|TGFBR2|TP53|VEGFC|CXCR4
GO:0003181_atrioventricular valve morphogenesis	0.0221113	0.000674704	TGFB2|TGFBR2
GO:0070723_response to cholesterol	0.0221113	0.000674704	TGFBR1|TGFBR2
GO:0061326_renal tubule development	0.022178	0.000678145	BCL2|LGR5|PROM1
GO:0044706_multi-multicellular organism process	0.0221948	0.000680065	BCL2|CLDN4|PGR|TGFBR2
GO:0071560_cellular response to transforming growth factor beta stimulus	0.0225283	0.000691709	CAV2|TGFB2|TGFBR1|TGFBR2
GO:0018958_phenol-containing compound metabolic process	0.0234355	0.000721046	BCL2|CDH3|TGFB2
GO:0010256_endomembrane system organization	0.023545	0.000725907	CAV2|CCNB1|PTEN|TGFB2|CXCR4
GO:0045137_development of primary sexual characteristics	0.0235481	0.000727493	BCL2|PGR|TGFB2|TGFBR1
GO:0071559_response to transforming growth factor beta	0.0238945	0.000739707	CAV2|TGFB2|TGFBR1|TGFBR2
GO:0031424_keratinization	0.0242442	0.000752066	CDH3|KRT5|KRT8|KRT19
GO:0003279_cardiac septum development	0.0246315	0.000765641	TGFB2|TGFBR1|TGFBR2
GO:0042692_muscle cell differentiation	0.0252155	0.000785541	BCL2|CAV2|CCNB1|KRT8|KRT19
GO:0046854_phosphatidylinositol phosphorylation	0.0252155	0.000788583	EGFR|ERBB2|ERBB3
GO:1901184_regulation of ERBB signaling pathway	0.0252155	0.000788583	EGFR|ERBB2|ERBB3
GO:1903829_positive regulation of cellular protein localization	0.0253486	0.000794351	BCL2|EGFR|ERBB2|TGFBR1|TP53
GO:0007184_SMAD protein import into nucleus	0.0257028	0.000810992	TGFB2|TGFBR1
GO:2000209_regulation of anoikis	0.0257028	0.000810992	BCL2|NTRK2
GO:0007569_cell aging	0.0257028	0.000811959	BCL2|PTEN|TP53
GO:0071887_leukocyte apoptotic process	0.0257028	0.000811959	PTEN|CXCL12|TP53
GO:0046777_protein autophosphorylation	0.0270513	0.000856271	EGFR|ERBB2|NTRK2|VEGFC
GO:0044773_mitotic DNA damage checkpoint	0.0271156	0.000860024	CCNB1|MUC1|TP53
GO:0003171_atrioventricular valve development	0.0276187	0.000883703	TGFB2|TGFBR2
GO:0036003_positive regulation of transcription from RNA polymerase II promoter in response to stress	0.0276187	0.000883703	MUC1|TP53
GO:0036314_response to sterol	0.0276187	0.000883703	TGFBR1|TGFBR2
GO:0001952_regulation of cell-matrix adhesion	0.0276187	0.00088472	BCL2|PTEN|VEGFC
GO:0017015_regulation of transforming growth factor beta receptor signaling pathway	0.0276187	0.00088472	CAV2|TGFBR1|TGFBR2
GO:0061448_connective tissue development	0.0279734	0.000897855	CD44|ID4|TGFBR1|TGFBR2
GO:0048534_hematopoietic or lymphoid organ development	0.0280682	0.000902674	BCL2|BMI1|ERBB2|NOTCH4|TGFB2|TGFBR1|TGFBR2
GO:0051443_positive regulation of ubiquitin-protein transferase activity	0.0282183	0.000909863	BMI1|CCNB1|PTEN
GO:0065007_biological regulation	0.0282183	0.000911075	BCL2|BMI1|CAV2|CCNB1|CD44|CDH3|CLDN4|EGFR|ERBB2|ERBB3|ID4|KRT8|KRT19|MUC1|NOTCH4|NTRK2|PGR|PLCB4|PTEN|CXCL12|TGFB2|TGFBR1|TGFBR2|TP53|VEGFC|VIM|CXCR4|LGR5|PROM1|PARP2
GO:0098742_cell-cell adhesion via plasma-membrane adhesion molecules	0.0286355	0.000926359	CDH3|CLDN4|TGFB2|TGFBR2
GO:1903844_regulation of cellular response to transforming growth factor beta stimulus	0.0288603	0.000935457	CAV2|TGFBR1|TGFBR2
GO:0003148_outflow tract septum morphogenesis	0.0293141	0.000959443	TGFB2|TGFBR2
GO:0050927_positive regulation of positive chemotaxis	0.0293141	0.000959443	CXCL12|VEGFC
GO:0055022_negative regulation of cardiac muscle tissue growth	0.0293141	0.000959443	PTEN|TGFBR2
GO:0060037_pharyngeal system development	0.0293141	0.000959443	TGFB2|TGFBR1
GO:0061117_negative regulation of heart growth	0.0293141	0.000959443	PTEN|TGFBR2
GO:0080135_regulation of cellular response to stress	0.0296774	0.000973214	CD44|EGFR|MUC1|PTEN|CXCL12|TGFB2
GO:0031667_response to nutrient levels	0.0306667	0.0010076	BCL2|EGFR|PTEN|TGFBR2|TP53
GO:0031069_hair follicle morphogenesis	0.0314166	0.0010382	BCL2|TGFB2
GO:0033032_regulation of myeloid cell apoptotic process	0.0314166	0.0010382	BCL2|PTEN
GO:0050926_regulation of positive chemotaxis	0.0314166	0.0010382	CXCL12|VEGFC
GO:0044774_mitotic DNA integrity checkpoint	0.031483	0.00104239	CCNB1|MUC1|TP53
GO:0090101_negative regulation of transmembrane receptor protein serine/threonine kinase signaling pathway	0.0322637	0.00107028	CAV2|TGFBR1|TGFBR2
GO:0051130_positive regulation of cellular component organization	0.0328382	0.00109142	BCL2|CCNB1|MUC1|NTRK2|CXCL12|TGFB2|TGFBR1|TP53
GO:2000027_regulation of organ morphogenesis	0.0328734	0.00109467	BCL2|TGFB2|TGFBR1|TGFBR2
GO:0046834_lipid phosphorylation	0.0329301	0.00109864	EGFR|ERBB2|ERBB3
GO:0072593_reactive oxygen species metabolic process	0.0332364	0.00111097	BCL2|EGFR|TGFBR2|TP53
GO:0051254_positive regulation of RNA metabolic process	0.0332539	0.00111914	CCNB1|EGFR|ERBB2|ID4|MUC1|NOTCH4|PGR|TGFBR1|TP53
GO:0042634_regulation of hair cycle	0.0332539	0.00111997	CDH3|TGFB2
GO:0060706_cell differentiation involved in embryonic placenta development	0.0332539	0.00111997	KRT8|KRT19
GO:1902253_regulation of intrinsic apoptotic signaling pathway by p53 class mediator	0.0332539	0.00111997	CD44|MUC1
GO:0060341_regulation of cellular localization	0.0334424	0.00112844	BCL2|CDH3|EGFR|ERBB2|PTEN|TGFBR1|TP53
GO:0090287_regulation of cellular response to growth factor stimulus	0.0338422	0.00114407	CAV2|TGFBR1|TGFBR2|VEGFC
GO:0070268_cornification	0.0340904	0.00115678	KRT5|KRT8|KRT19
GO:0071156_regulation of cell cycle arrest	0.0340904	0.00115678	CCNB1|MUC1|TP53
GO:0007010_cytoskeleton organization	0.0348419	0.00118448	BCL2|CCNB1|KRT5|KRT8|KRT19|CXCL12|TGFBR1|VIM
GO:0014002_astrocyte development	0.0353063	0.00120474	EGFR|VIM
GO:0071634_regulation of transforming growth factor beta production	0.0353063	0.00120474	CDH3|TGFB2
GO:0002520_immune system development	0.0356295	0.00121802	BCL2|BMI1|ERBB2|NOTCH4|TGFB2|TGFBR1|TGFBR2
GO:0009891_positive regulation of biosynthetic process	0.0359229	0.00123033	CDH3|EGFR|ERBB2|ID4|MUC1|NOTCH4|PGR|TGFB2|TGFBR1|TP53
GO:0018107_peptidyl-threonine phosphorylation	0.0371881	0.00127881	BCL2|TGFBR1|TGFBR2
GO:0010719_negative regulation of epithelial to mesenchymal transition	0.0371881	0.00129249	PTEN|TGFB2
GO:0048730_epidermis morphogenesis	0.0371881	0.00129249	BCL2|TGFB2
GO:0071604_transforming growth factor beta production	0.0371881	0.00129249	CDH3|TGFB2
GO:0071709_membrane assembly	0.0371881	0.00129249	CAV2|PTEN
GO:1900739_regulation of protein insertion into mitochondrial membrane involved in apoptotic signaling pathway	0.0371881	0.00129249	BCL2|TP53
GO:1900740_positive regulation of protein insertion into mitochondrial membrane involved in apoptotic signaling pathway	0.0371881	0.00129249	BCL2|TP53
GO:1901797_negative regulation of signal transduction by p53 class mediator	0.0371881	0.00129249	CD44|MUC1
GO:0090316_positive regulation of intracellular protein transport	0.0373841	0.00130167	EGFR|ERBB2|TGFBR1|TP53
GO:0046718_viral entry into host cell	0.0375703	0.00131054	CAV2|EGFR|CXCR4
GO:0043406_positive regulation of MAP kinase activity	0.0377753	0.00132008	EGFR|ERBB2|TGFBR1|CXCR4
GO:0051171_regulation of nitrogen compound metabolic process	0.0378299	0.00132438	BCL2|BMI1|CAV2|CCNB1|CD44|EGFR|ERBB2|ERBB3|ID4|MUC1|NOTCH4|NTRK2|PGR|PTEN|TGFB2|TGFBR1|TGFBR2|TP53|VEGFC|CXCR4
GO:0001822_kidney development	0.0381478	0.00133866	BCL2|TGFB2|TGFBR1|PROM1
GO:0003231_cardiac ventricle development	0.0381478	0.00134276	TGFB2|TGFBR1|TGFBR2
GO:0046824_positive regulation of nucleocytoplasmic transport	0.0381478	0.00134276	EGFR|TGFBR1|TP53
GO:0031396_regulation of protein ubiquitination	0.0384955	0.00135743	BMI1|CCNB1|PTEN|TGFBR1
GO:0009991_response to extracellular stimulus	0.0389867	0.00137722	BCL2|EGFR|PTEN|TGFBR2|TP53
GO:0044319_wound healing, spreading of cells	0.0390169	0.00138323	CD44|PTEN
GO:0090505_epiboly involved in wound healing	0.0390169	0.00138323	CD44|PTEN
GO:0030029_actin filament-based process	0.0392066	0.00139244	BCL2|KRT8|KRT19|CXCL12|TGFBR1|VIM
GO:0010634_positive regulation of epithelial cell migration	0.0395935	0.00140868	TGFB2|TGFBR2|VEGFC
GO:0003206_cardiac chamber morphogenesis	0.0404691	0.0014424	TGFB2|TGFBR1|TGFBR2
GO:0060326_cell chemotaxis	0.0406516	0.00145405	CXCL12|TGFB2|VEGFC|CXCR4
GO:0072331_signal transduction by p53 class mediator	0.0406516	0.00145405	CCNB1|CD44|MUC1|TP53
GO:0007548_sex differentiation	0.0407147	0.00147393	BCL2|PGR|TGFB2|TGFBR1
GO:0034332_adherens junction organization	0.0407147	0.00147661	BCL2|CDH3|PTEN
GO:0001569_branching involved in blood vessel morphogenesis	0.0407147	0.00147692	NOTCH4|TGFBR2
GO:0001844_protein insertion into mitochondrial membrane involved in apoptotic signaling pathway	0.0407147	0.00147692	BCL2|TP53
GO:0033028_myeloid cell apoptotic process	0.0407147	0.00147692	BCL2|PTEN
GO:0048713_regulation of oligodendrocyte differentiation	0.0407147	0.00147692	ID4|CXCR4
GO:0048741_skeletal muscle fiber development	0.0407147	0.00147692	BCL2|CAV2
GO:0090504_epiboly	0.0407147	0.00147692	CD44|PTEN
GO:0018210_peptidyl-threonine modification	0.0415185	0.00151134	BCL2|TGFBR1|TGFBR2
GO:0051438_regulation of ubiquitin-protein transferase activity	0.0415185	0.00151134	BMI1|CCNB1|PTEN
GO:0070372_regulation of ERK1 and ERK2 cascade	0.0420879	0.00153473	CD44|EGFR|ERBB2|PTEN
GO:0030258_lipid modification	0.0425066	0.00155538	EGFR|ERBB2|ERBB3|PTEN
GO:0090150_establishment of protein localization to membrane	0.0425066	0.00155538	BCL2|EGFR|ERBB2|TP53
GO:0050900_leukocyte migration	0.0429309	0.00157363	CD44|CXCL12|TGFB2|VEGFC|CXCR4
GO:0033554_cellular response to stress	0.0452176	0.00166031	BCL2|CCNB1|CD44|EGFR|MUC1|PTEN|CXCL12|TGFB2|TP53|PARP2
GO:0043276_anoikis	0.0453337	0.00167318	BCL2|NTRK2
GO:0046621_negative regulation of organ growth	0.0453337	0.00167318	PTEN|TGFBR2
GO:0051204_protein insertion into mitochondrial membrane	0.0453337	0.00167318	BCL2|TP53
GO:0032879_regulation of localization	0.0461008	0.00170441	BCL2|CDH3|EGFR|ERBB2|ERBB3|PTEN|CXCL12|TGFB2|TGFBR1|TGFBR2|TP53|VEGFC
GO:0030879_mammary gland development	0.0473803	0.00176885	NOTCH4|PGR|TGFBR2
GO:0031056_regulation of histone modification	0.0473803	0.00176885	CCNB1|MUC1|TP53
GO:0007435_salivary gland morphogenesis	0.0473803	0.00177571	EGFR|TGFB2
GO:0010039_response to iron ion	0.0473803	0.00177571	BCL2|CCNB1
GO:0014904_myotube cell development	0.0473803	0.00177571	BCL2|CAV2
GO:0044091_membrane biogenesis	0.0473803	0.00177571	CAV2|PTEN
GO:0045737_positive regulation of cyclin-dependent protein serine/threonine kinase activity	0.0473803	0.00177571	CCNB1|EGFR
GO:0061384_heart trabecula morphogenesis	0.0473803	0.00177571	TGFB2|TGFBR1
GO:0002649_regulation of tolerance induction to self antigen	0.0475379	0.00184109	TGFBR2
GO:0002651_positive regulation of tolerance induction to self antigen	0.0475379	0.00184109	TGFBR2
GO:0032771_regulation of monophenol monooxygenase activity	0.0475379	0.00184109	CDH3
GO:0032773_positive regulation of monophenol monooxygenase activity	0.0475379	0.00184109	CDH3
GO:0032848_negative regulation of cellular pH reduction	0.0475379	0.00184109	BCL2
GO:0043375_CD8-positive, alpha-beta T cell lineage commitment	0.0475379	0.00184109	BCL2
GO:0046671_negative regulation of retinal cell programmed cell death	0.0475379	0.00184109	BCL2
GO:0046680_response to DDT	0.0475379	0.00184109	CCNB1
GO:0051796_negative regulation of timing of catagen	0.0475379	0.00184109	CDH3
GO:0060901_regulation of hair cycle by canonical Wnt signaling pathway	0.0475379	0.00184109	CDH3
GO:0061682_seminal vesicle morphogenesis	0.0475379	0.00184109	ID4
GO:0099551_trans-synaptic signaling by neuropeptide, modulating synaptic transmission	0.0475379	0.00184109	NTRK2
GO:1902910_positive regulation of melanosome transport	0.0475379	0.00184109	CDH3
GO:1903701_substantia propria of cornea development	0.0475379	0.00184109	TGFB2
GO:1905223_epicardium morphogenesis	0.0475379	0.00184109	TGFBR1
GO:1905317_inferior endocardial cushion morphogenesis	0.0475379	0.00184109	TGFBR2
GO:1990478_response to ultrasound	0.0475379	0.00184109	CXCL12
GO:2000775_histone H3-S10 phosphorylation involved in chromosome condensation	0.0475379	0.00184109	CCNB1
GO:2000808_negative regulation of synaptic vesicle clustering	0.0475379	0.00184109	PTEN
GO:0010721_negative regulation of cell development	0.0475379	0.00184181	BCL2|ID4|PTEN|VIM
GO:0009411_response to UV	0.0475979	0.00184715	BCL2|EGFR|TP53
GO:0080090_regulation of primary metabolic process	0.0481246	0.00187195	BCL2|BMI1|CAV2|CCNB1|CD44|EGFR|ERBB2|ERBB3|ID4|MUC1|NOTCH4|NTRK2|PGR|PTEN|TGFB2|TGFBR1|TGFBR2|TP53|VEGFC|CXCR4
GO:0030260_entry into host cell	0.0481246	0.0018871	CAV2|EGFR|CXCR4
GO:0044409_entry into host	0.0481246	0.0018871	CAV2|EGFR|CXCR4
GO:0050806_positive regulation of synaptic transmission	0.0481246	0.0018871	EGFR|NTRK2|PTEN
GO:0051806_entry into cell of other organism involved in symbiotic interaction	0.0481246	0.0018871	CAV2|EGFR|CXCR4
GO:0051828_entry into other organism involved in symbiotic interaction	0.0481246	0.0018871	CAV2|EGFR|CXCR4
GO:0070371_ERK1 and ERK2 cascade	0.0481246	0.00188891	CD44|EGFR|ERBB2|PTEN
GO:1901615_organic hydroxy compound metabolic process	0.0484852	0.00190613	BCL2|CDH3|PLCB4|PTEN|TGFB2
GO:1903320_regulation of protein modification by small protein conjugation or removal	0.0485759	0.00191277	BMI1|CCNB1|PTEN|TGFBR1

## Sheet: GO MF
GO MF	FDR	p	Overlap
GO:0019838_growth factor binding	0.000559547	1.21535e-07	EGFR|ERBB2|ERBB3|NTRK2|TGFBR1|TGFBR2
GO:0019199_transmembrane receptor protein kinase activity	0.000723982	3.14501e-07	EGFR|ERBB2|NTRK2|TGFBR1|TGFBR2
GO:0046982_protein heterodimerization activity	0.00306221	2.38251e-06	BCL2|CAV2|EGFR|ERBB2|ERBB3|NOTCH4|TGFB2|TP53
GO:0097110_scaffold protein binding	0.00306221	3.03947e-06	CAV2|KRT5|KRT8|VIM
GO:0060089_molecular transducer activity	0.00306221	3.3256e-06	CCNB1|CD44|CLDN4|EGFR|ERBB2|ERBB3|NOTCH4|NTRK2|PGR|TGFBR1|TGFBR2|CXCR4|LGR5
GO:0042802_identical protein binding	0.0104379	1.52808e-05	BCL2|CAV2|CLDN4|EGFR|ERBB2|ERBB3|NTRK2|PGR|PTEN|TGFB2|TP53|VIM
GO:0004872_receptor activity	0.0104379	1.587e-05	CD44|CLDN4|EGFR|ERBB2|ERBB3|NOTCH4|NTRK2|PGR|TGFBR1|TGFBR2|CXCR4|LGR5
GO:0044389_ubiquitin-like protein ligase binding	0.0106988	2.00237e-05	BCL2|CCNB1|EGFR|ERBB3|TP53|CXCR4
GO:0038023_signaling receptor activity	0.0106988	2.30599e-05	CD44|CLDN4|EGFR|ERBB2|ERBB3|NTRK2|PGR|TGFBR1|TGFBR2|CXCR4|LGR5
GO:0005515_protein binding	0.0106988	2.32379e-05	BCL2|BMI1|CAV2|CCNB1|CD44|CLDN4|EGFR|EMP1|ERBB2|ERBB3|ID4|KRT5|KRT8|KRT19|MUC1|NOTCH4|NTRK2|PGR|PLCB4|PTEN|CXCL12|TGFB2|TGFBR1|TGFBR2|TP53|VEGFC|VIM|CXCR4|LGR5|PROM1|PARP2
GO:0004871_signal transducer activity	0.0119031	2.84392e-05	CD44|CLDN4|EGFR|ERBB2|ERBB3|NTRK2|PGR|PLCB4|TGFBR1|TGFBR2|CXCR4|LGR5
GO:0019903_protein phosphatase binding	0.0191095	5.32414e-05	BCL2|EGFR|ERBB2|TP53
GO:0046983_protein dimerization activity	0.0191095	5.39582e-05	BCL2|CAV2|EGFR|ERBB2|ERBB3|ID4|NOTCH4|NTRK2|TGFB2|TP53
GO:0005114_type II transforming growth factor beta receptor binding	0.0206576	6.87786e-05	TGFB2|TGFBR1
GO:0004888_transmembrane signaling receptor activity	0.0206576	6.9125e-05	CD44|CLDN4|EGFR|ERBB2|ERBB3|NTRK2|TGFBR1|TGFBR2|CXCR4|LGR5
GO:0005057_signal transducer activity, downstream of receptor	0.0206576	7.17902e-05	EGFR|ERBB2|TGFBR1|TGFBR2
GO:0099600_transmembrane receptor activity	0.0253349	9.35527e-05	CD44|CLDN4|EGFR|ERBB2|ERBB3|NTRK2|TGFBR1|TGFBR2|CXCR4|LGR5
GO:0005160_transforming growth factor beta receptor binding	0.0253349	9.90505e-05	TGFB2|TGFBR1|TGFBR2
GO:0004716_signal transducer, downstream of receptor, with protein tyrosine kinase activity	0.0265529	0.000117635	EGFR|ERBB2
GO:0005024_transforming growth factor beta-activated receptor activity	0.0265529	0.000117635	TGFBR1|TGFBR2
GO:0005126_cytokine receptor binding	0.0265529	0.000121114	CXCL12|TGFB2|TGFBR1|TGFBR2|VEGFC
GO:0004672_protein kinase activity	0.0285445	0.000136398	CCNB1|EGFR|ERBB2|ERBB3|NTRK2|TGFBR1|TGFBR2
GO:0019902_phosphatase binding	0.0371749	0.000199771	BCL2|EGFR|ERBB2|TP53
GO:0004714_transmembrane receptor protein tyrosine kinase activity	0.0371749	0.000200045	EGFR|ERBB2|NTRK2
GO:0031625_ubiquitin protein ligase binding	0.0371749	0.000201862	BCL2|EGFR|ERBB3|TP53|CXCR4
GO:0046934_phosphatidylinositol-4,5-bisphosphate 3-kinase activity	0.0426461	0.000240834	EGFR|ERBB2|ERBB3
GO:0052813_phosphatidylinositol bisphosphate kinase activity	0.046844	0.000274715	EGFR|ERBB2|ERBB3
GO:0004702_signal transducer, downstream of receptor, with serine/threonine kinase activity	0.0471346	0.000286657	EGFR|TGFBR1|TGFBR2
GO:0005102_receptor binding	0.0479582	0.000302083	CCNB1|EGFR|ERBB2|PTEN|CXCL12|TGFB2|TGFBR1|TGFBR2|TP53|VEGFC
GO:0004713_protein tyrosine kinase activity	0.048197	0.000314055	EGFR|ERBB2|ERBB3|NTRK2

## Sheet: GO CC
GO CC	FDR	p	Overlap
GO:0098590_plasma membrane region	6.5885e-06	3.46399e-09	CAV2|CD44|CLDN4|EGFR|ERBB2|ERBB3|KRT8|KRT19|MUC1|NTRK2|PTEN|TGFBR2|PROM1
GO:0016324_apical plasma membrane	2.50857e-05	2.63783e-08	CD44|CLDN4|EGFR|ERBB2|ERBB3|MUC1|PTEN|PROM1
GO:0045177_apical part of cell	8.9504e-05	1.41173e-07	CD44|CLDN4|EGFR|ERBB2|ERBB3|MUC1|PTEN|PROM1
GO:0044459_plasma membrane part	0.000147949	3.11143e-07	CAV2|CD44|CLDN4|EGFR|ERBB2|ERBB3|KRT8|KRT19|MUC1|NOTCH4|NTRK2|PTEN|CXCL12|TGFBR1|TGFBR2|LGR5|PROM1
GO:0043235_receptor complex	0.000423296	1.11277e-06	CD44|EGFR|ERBB2|ERBB3|NTRK2|TGFBR1|TGFBR2
GO:0005886_plasma membrane	0.00105517	3.32861e-06	CAV2|CD44|CDH3|CLDN4|EGFR|EMP1|ERBB2|ERBB3|KRT5|KRT8|KRT19|MUC1|NOTCH4|NTRK2|PTEN|CXCL12|TGFBR1|TGFBR2|VIM|CXCR4|LGR5|PROM1
GO:0016327_apicolateral plasma membrane	0.00111367	4.4624e-06	CLDN4|KRT8|KRT19
GO:0071944_cell periphery	0.00111367	4.6842e-06	CAV2|CD44|CDH3|CLDN4|EGFR|EMP1|ERBB2|ERBB3|KRT5|KRT8|KRT19|MUC1|NOTCH4|NTRK2|PTEN|CXCL12|TGFBR1|TGFBR2|VIM|CXCR4|LGR5|PROM1
GO:0070022_transforming growth factor beta receptor complex	0.00366316	1.73336e-05	TGFBR1|TGFBR2
GO:0009986_cell surface	0.00851322	4.56656e-05	CD44|EGFR|NOTCH4|CXCL12|TGFBR1|TGFBR2|CXCR4|PROM1
GO:0005887_integral component of plasma membrane	0.00851322	4.92352e-05	CAV2|CD44|CLDN4|ERBB3|MUC1|NOTCH4|NTRK2|TGFBR1|TGFBR2|LGR5|PROM1
GO:0031226_intrinsic component of plasma membrane	0.0109777	6.92598e-05	CAV2|CD44|CLDN4|ERBB3|MUC1|NOTCH4|NTRK2|TGFBR1|TGFBR2|LGR5|PROM1
GO:0030054_cell junction	0.0229764	0.000157042	CAV2|CD44|CDH3|CLDN4|EGFR|KRT8|TGFBR1|VIM|CXCR4
GO:0005737_cytoplasm	0.0270413	0.000199042	BCL2|BMI1|CAV2|CCNB1|CD44|CDH3|EGFR|ERBB2|ID4|KRT5|KRT8|KRT19|MUC1|NOTCH4|NTRK2|PGR|PLCB4|PTEN|CXCL12|TGFB2|TGFBR1|TGFBR2|TP53|VEGFC|VIM|CXCR4|LGR5|PROM1|PARP2
GO:0016020_membrane	0.0325026	0.000256329	BCL2|CAV2|CCNB1|CD44|CDH3|CLDN4|EGFR|EMP1|ERBB2|ERBB3|KRT5|KRT8|KRT19|MUC1|NOTCH4|NTRK2|PGR|PTEN|CXCL12|TGFBR1|TGFBR2|VEGFC|VIM|CXCR4|LGR5|PROM1
GO:0005882_intermediate filament	0.0421158	0.000354286	KRT5|KRT8|KRT19|VIM
GO:1902554_serine/threonine protein kinase complex	0.0451547	0.000420945	CCNB1|TGFBR1|TGFBR2
GO:0016323_basolateral plasma membrane	0.0451547	0.000427332	CLDN4|EGFR|ERBB2|ERBB3
GO:0043034_costamere	0.0486578	0.000486066	KRT8|KRT19
